# Supplementary material for: Biased Gene Fractionation and Dominant Gene Expression among the Subgenomes of Brassica rapa
Source: PLoS One. 2012 May 2;7(5):e36442. doi: 10.1371/journal.pone.0036442 (PMC3342247; doi:10.1371/journal.pone.0036442)
Supplement: Table S1 — The syntenic segments between chromosomes of A. thaliana and B. rapa . (XLS) [file pone.0036442.s001.xls]

## Sheet: Sheet1
Supp. Table S1. The syntenic segments between chromosomes of A. thaliana and B. rapa.
A. thaliana a		LF b	MF1	MF2
Chr1	AT1G01010_AT1G02190	Bra033297_Bra033213_F_A10	Bra032616_Bra032670_F_A09	Bra030494_Bra030497_R_A08
	AT1G02220_AT1G07630	Bra033301_Bra015597_R_A10	Bra032614_Bra031587_R_A09	Bra030498_Bra030695_R_A08
	At1G07640_AT1G19500	Bra018693_Bra025744_F_A06	Bra031588_Bra031082_R_A09	Bra030696_Bra016504_R_A08
	AT1G19510_AT1G21910	Bra025745_Bra017957_F_A06	Bra012167_Bra012297_R_A07	Bra016503_Bra016401_R_A08
	AT1G21920_AT1G24210	Bra031352_Bra024644_R_A09	Bra012298_Bra012416_R_A07	Bra016400_Bra016318_R_A08
	AT1G24220_AT1G27220	Bra032811_Bra024646_F_A09	Bra030032_Bra012417_F_A07	Bra010955_Bra016317_F_A08
	AT1G27240_AT1G29020	Bra032813_Bra032925_R_A09	Bra030033_Bra030121_R_A07	Bra010954_Bra010851_R_A08
	AT1G29030_AT1G30970	Bra032290_Bra023153_R_A09	Bra030122_Bra014897_R_A07	Bra010850_Bra010764_R_A08
	AT1G30972_AT1G31750	Bra023154_Bra023199_R_A09	Bra014898_Bra014913_R_A07	Bra038403_Bra038434_R_A08
	AT1G31760_AT1G36390	Bra023200_Bra028085_R_A09	Bra033887_Bra040388_R_A05	Bra038435_Bra036777_R_A08
	AT1G42480_AT1G47260	scaffold	Bra032191_Bra032220_R_A05	Bra034939_Bra014069_R_A08
	AT1G47270_AT1G47946	Bra015624_Bra015599_F_A10	Bra032233_Bra032228_F_A05	Bra014070_Bra014098_R_A08
	AT1G47960_AT1G56060	Bra018695_Bra038036_R_A06	Bra032221_Bra037089_R_A05	Bra014099_Bra030807_R_A08
	AT1G56210_AT1G62045	Bra027948_Bra027067_R_A09	Bra035475_Bra028377_F_A01	Bra017905_Bra017885_R_A03
	AT1G62060_AT1G64740	Bra027066_Bra027714_R_A09	Bra036663_Bra027660_F_A09	scaffold
	AT1G64750_AT1G67210	Bra004105_Bra004209_F_A07	Bra022503_Bra034014_F_A02	-
	AT1G67220_AT1G79720	Bra004210_Bra035139_F_A07	Bra034013_Bra008428_F_A02	Bra004099_Bra003596_R_A07
	AT1G79760_AT1G80980	Bra035206_Bra035140_R_A07	Bra008503_Bra008429_R_A02	Bra003527_Bra003595_F_A07
Chr2	AT2G01021_AT2G04038	Bra024909_Bra025144_R_A06	Bra026672_Bra026523_F_A02	Bra017466_Bra017357_F_A09
	AT2G04040_AT2G10931	Bra013214_Bra013160_F_A03	Bra015132_Bra015187_R_A07	-
	AT2G10940_AT2G17090	Bra013156_Bra013030_F_A03	Bra015198_Bra002020_R_A07	Bra037196_Bra037282_F_A09
	AT2G17110_AT2G19470	Bra009666_Bra024449_R_A06	Bra002021_Bra039003_R_A07	Bra037281_Bra036721_F_A09
	AT2G19480_AT2G20900	Bra031083_Bra031148_R_A09	Bra039004_Bra036509_R_A07	Bra036720_Bra036665_F_A09
	AT2G20920_AT2G26660	Bra031151_Bra007748_R_A09	Bra030326_Bra034308_F_A04	Bra000591_Bra000539_R_A03
	AT2G26670_AT2G29090	Bra012054_Bra028390_F_A07	Bra034312_Bra039963_F_A04	Bra000561_Bra000478_R_A03
	AT2G29100_AT2G29970	Bra018412_Bra018349_R_A05	Bra039964_Bra021598_F_A04	Bra000476_Bra000468_R_A03
	AT2G29980_AT2G40420	Bra018348_Bra004963_R_A05	Bra021599_Bra017005_F_A04	Bra022767_Bra000184_F_A03
	AT2G40430_AT2G46130	Bra004567_Bra004962_F_A05	Bra017004_Bra039289_F_A04	Bra000185_Bra000413_F_A03
	AT2G46140_AT2G48160	Bra004566_Bra004409_R_A05	Bra039288_Bra021456_F_A04	Bra000414_Bra000467_F_A03
Chr3	AT3G01015_AT3G02070	Bra039149_Bra039109_F_A05	Bra021479_Bra040520_F_A01	Bra001026_Bra000980_R_A03
	AT3G02080_AT3G23150	Bra039150_Bra033888_R_A05	Bra021478_Bra023756_R_A01	Bra001028_Bra001904_F_A03
	AT3G23160_AT3G25530	Bra014914_Bra015072_R_A07	Bra023755_Bra028373_R_A01	Bra001905_Bra013215_F_A03
	AT3G25540_AT3G43220	Bra025145_Bra025424_R_A06	Bra026522_Bra020730_F_A02	Bra017356_Bra036195_F_A09
	AT3G43230_AT3G49730	Bra019444_Bra017958_R_A06	Bra037600_Bra029967_F_A01	Bra019445_Bra019608_F_A06
	AT3G49740_AT3G51860	Bra036023_Bra006881_F_A09	Bra029968_Bra036870_F_A01	Bra012920_Bra012833_F_A03
	AT3G51870_AT3G52760	Bra006882_Bra006945_F_A09	Bra033476_Bra019650_R_A04	Bra012832_Bra012799_F_A03
	AT3G52770_AT3G63530	Bra006946_Bra007746_F_A09	Bra019649_Bra040450_R_A04	Bra028531_Bra003526_F_A07
Chr4	AT4G00005_AT4G00780	Bra037305_Bra037358_F_A09	Bra000979_Bra000955_R_A03	Bra008511_Bra008532_F_A02
	AT4G00800_AT4G01380	Bra037410_Bra037362_R_A09	Bra000929_Bra000954_F_A03	Bra008544_Bra008533_R_A02
	AT4G01390_AT4G03728	Bra037411_Bra034225_F_A09	Bra000928_Bra000815_R_A03	Bra008545_Bra018514_F_A02
	AT4G03740_AT4G06676	Bra029471_Bra029578_F_A09	Bra000780_Bra000814_F_A03	Bra018492_Bra018513_R_A02
	AT4G06688_AT4G12270	Bra037850_Bra029444_F_A09	Bra000632_Bra000767_F_A03	Bra033212_Bra033115_R_A02
	AT4G12280_AT4G12750	Bra029445_Bra029470_F_A09	Bra000768_Bra000779_F_A03	Bra018469_Bra018487_F_A05
	AT4G12760_AT4G13985	Bra032672_Bra033456_R_A04	-	Bra034912_Bra040347_F_A08
	AT4G13990_AT4G14140	Bra032753_Bra032760_R_A04	-	Bra038960_Bra038444_F_A08
	AT4G14145_AT4G14490	Bra032763_Bra033481_R_A04	-	Bra010747_Bra010762_F_A08
	AT4G14500_AT4G15160	Bra036864_Bra039563_R_A01	-	Bra039861_Bra038089_F_A08
	AT4G15180_AT4G16160	Bra039562_Bra033542_R_A01	Bra012769_Bra012736_F_A03	Bra038088_Bra038039_F_A08
	AT4G16162_AT4G17486	Bra033544_Bra026258_R_A01	Bra012735_Bra012661_F_A03	Bra021082_Bra021050_F_A08
	AT4G17490_AT4G24180	Bra040158_Bra013773_F_A01	Bra012660_Bra019243_F_A03	Bra021049_Bra010549_F_A08
	AT4G24190_AT4G28405	Bra013774_Bra026259_F_A01	Bra019235_Bra024205_F_A03	Bra010500_Bra010369_R_A08
	AT4G28410_AT4G35320	Bra040157_Bra011606_R_A01	Bra024204_Bra017708_F_A03	Bra010368_Bra020811_R_A08
	AT4G35335_AT4G36120	Bra011607_Bra011663_R_A01	Bra017709_Bra017748_F_A03	Bra010537_Bra010501_R_A08
	AT4G36130_AT4G38170	Bra011664_Bra011805_R_A01	Bra017749_Bra017884_F_A03	Bra010550_Bra010636_F_A08
	AT4G38190_AT4G40100	Bra011900_Bra011806_F_A01	Bra033554_Bra033634_R_A06	Bra010746_Bra010637_R_A08
Chr5	AT5G01010_AT5G02000	Bra009625_Bra009646_F_A10	Bra005700_Bra005657_R_A03	Bra028884_Bra028918_R_A02
	AT5G02010_AT5G23000	Bra009621_Bra002449_R_A10	Bra005701_Bra006646_F_A03	Bra028883_Bra020228_F_A02
	AT5G23010_AT5G23270	Bra013007_Bra013029_R_A03	Bra026507_Bra026507_R_A09	Bra029356_Bra029365_R_A02
	AT5G23280_AT5G28470	Bra009667_Bra009996_F_A06	Bra026506_Bra036119_R_A09	Bra029366_Bra020609_R_A02
	AT5G28490_AT5G32460	Bra009997_Bra010019_F_A06	Bra036134_Bra036120_F_A09	Bra020610_Bra020623_R_A02
	AT5G32470_AT5G37810	Bra032671_Bra028151_F_A04	Bra038947_Bra035522_R_A08	Bra039484_Bra025437_F_A05
	AT5G37830_AT5G42210	Bra028154_Bra025488_F_A04	Bra028392_Bra028530_F_A07	Bra025434_Bra030327_F_A04
	AT5G42220_AT5G49650	Bra033635_Bra010021_R_A06	Bra027974_Bra036135_F_A09	Bra021948_Bra020624_F_A02
	AT5G49660_AT5G50750	Bra037953_Bra037925_F_A10	Bra000592_Bra000630_F_A03	Bra022504_Bra022524_R_A02
	AT5G50760_AT5G60805	Bra035710_Bra002450_F_A10	Bra022763_Bra006647_R_A03	Bra022525_Bra020229_R_A02
	AT5G60810_AT5G61760	Bra013006_Bra012923_F_A03	Bra035960_Bra035915_F_A09	Bra029354_Bra029318_F_A02
	AT5G61770_AT5G65925	Bra019611_Bra024431_F_A06	Bra035914_Bra037833_F_A09	Bra029309_Bra031843_F_A02
	AT5G65930_AT5G67440	Bra012055_Bra012166_R_A07	Bra037195_Bra037846_R_A09	Bra031800_Bra031833_R_A02
	AT5G67450_AT5G67640	Bra024448_Bra024432_R_A06	Bra037845_Bra037834_R_A09	Bra031834_Bra031842_R_A02
a: genomic segments of A. thaliana were determined by sequences between two genes.
b: genomic segments of B. rapa were also identified by two genes. The following F denotes Foward,while R means Reverse, after that the chromosome ID was given.
