# Supplementary material for: Biased Gene Fractionation and Dominant Gene Expression among the Subgenomes of Brassica rapa
Source: PLoS One. 2012 May 2;7(5):e36442. doi: 10.1371/journal.pone.0036442 (PMC3342247; doi:10.1371/journal.pone.0036442)
Supplement: Table S2 — High confidence syntenic gene set between A. thaliana and the three subgenomes of B. rapa . (XLS) [file pone.0036442.s002.xls]

## Sheet: Sheet1
Supp. Table S2. High confidence syntenic gene set between A. thaliana and the three subgenomes of B. rapa.
At. Orthologs	LF	MF1	MF2	ACK block
AT1G01010	Bra033296	-	-	NULL
AT1G01020	Bra033295	-	-	NULL
AT1G01030	Bra033294	-	-	NULL
AT1G01040	Bra033293	-	-	NULL
AT1G01050	Bra033292	-	Bra032616	NULL
AT1G01060	-	-	-	NULL
AT1G01070	-	-	-	NULL
AT1G01073	-	-	-	NULL
AT1G01080	Bra033287	-	-	NULL
AT1G01090	Bra033286	-	Bra032619	NULL
AT1G01100	Bra033285	-	Bra032620	NULL
AT1G01110	Bra033284	-	-	NULL
AT1G01115	-	-	-	NULL
AT1G01120	Bra033283	-	Bra032621	NULL
AT1G01130	-	-	-	NULL
AT1G01140	Bra033282	-	-	NULL
AT1G01150	-	-	-	NULL
AT1G01160	Bra033281	-	Bra032623	NULL
AT1G01170	Bra033280	-	-	NULL
AT1G01180	Bra033279	-	-	NULL
AT1G01190	Bra033278	-	Bra032624	NULL
AT1G01200	Bra033277	-	-	NULL
AT1G01210	-	-	Bra032625	NULL
AT1G01220	-	-	Bra032626	NULL
AT1G01225	-	-	Bra032627	NULL
AT1G01230	Bra033276	-	Bra032628	NULL
AT1G01240	Bra033275	-	Bra032629	NULL
AT1G01250	Bra033274	-	Bra032630	NULL
AT1G01260	Bra033273	-	-	NULL
AT1G01280	Bra033272	-	Bra032631	NULL
AT1G01290	-	-	Bra032632	NULL
AT1G01300	Bra033271	-	-	NULL
AT1G01305	-	-	-	NULL
AT1G01310	Bra033270	-	Bra032633	NULL
AT1G01320	Bra033269	-	-	NULL
AT1G01340	-	-	-	NULL
AT1G01350	Bra033268	-	-	NULL
AT1G01355	-	-	-	NULL
AT1G01360	Bra033267	-	-	NULL
AT1G01370	-	-	Bra032634	NULL
AT1G01380	-	-	Bra032635	NULL
AT1G01390	-	-	-	NULL
AT1G01400	-	-	-	NULL
AT1G01410	-	-	-	NULL
AT1G01420	Bra033266	-	-	NULL
AT1G01430	Bra033265	-	-	NULL
AT1G01440	Bra033264	-	-	NULL
AT1G01450	-	-	Bra032636	NULL
AT1G01453	Bra033263	-	-	NULL
AT1G01460	Bra033262	-	-	NULL
AT1G01470	-	Bra030494	-	NULL
AT1G01471	-	-	-	NULL
AT1G01480	Bra033261	-	-	NULL
AT1G01490	Bra033260	-	Bra032637	NULL
AT1G01500	Bra033259	-	Bra032638	NULL
AT1G01510	Bra033258	-	-	NULL
AT1G01520	Bra033257	Bra030496	-	NULL
AT1G01530	-	-	-	NULL
AT1G01540	Bra033255	-	Bra032639	NULL
AT1G01550	Bra033254	-	-	NULL
AT1G01560	-	-	-	A
AT1G01570	Bra033253	-	-	A
AT1G01580	-	-	-	A
AT1G01600	Bra033251	-	Bra032642	A
AT1G01610	Bra033249	-	Bra032643	A
AT1G01620	Bra033248	-	Bra032644	A
AT1G01630	Bra033247	-	Bra032645	A
AT1G01640	Bra033246	-	-	A
AT1G01650	Bra033245	-	Bra032646	A
AT1G01660	-	-	-	A
AT1G01690	Bra033241	-	-	A
AT1G01695	-	-	Bra032647	A
AT1G01700	-	-	-	A
AT1G01710	Bra033240	-	-	A
AT1G01720	-	-	-	A
AT1G01725	Bra033238	-	-	A
AT1G01730	-	-	Bra032648	A
AT1G01740	Bra033237	-	-	A
AT1G01750	Bra033236	-	-	A
AT1G01760	Bra033235	-	-	A
AT1G01770	-	-	Bra032649	A
AT1G01780	Bra033233	-	Bra032650	A
AT1G01790	-	-	-	A
AT1G01800	Bra033230	-	-	A
AT1G01810	-	-	-	A
AT1G01820	-	-	-	A
AT1G01830	Bra033229	-	-	A
AT1G01840	Bra033227	-	-	A
AT1G01860	-	-	Bra032652	A
AT1G01880	-	-	Bra032653	A
AT1G01900	Bra033226	-	-	A
AT1G01910	-	-	Bra032654	A
AT1G01920	-	-	Bra032655	A
AT1G01930	-	-	Bra032656	A
AT1G01940	-	-	Bra032657	A
AT1G01950	-	-	Bra032658	A
AT1G01960	-	-	Bra032659	A
AT1G01970	-	-	-	A
AT1G01980	-	-	-	A
AT1G01990	Bra033223	-	-	A
AT1G02000	-	-	-	A
AT1G02010	-	-	Bra032660	A
AT1G02020	-	-	-	A
AT1G02030	-	-	-	A
AT1G02040	-	-	-	A
AT1G02050	-	-	-	A
AT1G02060	-	-	-	A
AT1G02065	-	-	-	A
AT1G02070	-	-	-	A
AT1G02074	-	-	-	A
AT1G02080	-	-	-	A
AT1G02090	Bra033219	-	Bra032666	A
AT1G02100	-	-	Bra032667	A
AT1G02110	-	-	-	A
AT1G02120	Bra033218	-	-	A
AT1G02130	-	-	-	A
AT1G02140	Bra033217	-	Bra032668	A
AT1G02145	Bra033216	-	Bra032669	A
AT1G02150	Bra033215	-	-	A
AT1G02160	Bra033214	-	-	A
AT1G02170	-	-	-	A
AT1G02180	Bra033213	-	-	A
AT1G02190	-	-	-	A
AT1G02210	-	-	-	A
AT1G02220	-	-	-	A
AT1G02260	-	-	-	A
AT1G02270	Bra033309	-	Bra032613	A
AT1G02280	Bra033311	-	Bra032612	A
AT1G02290	-	-	-	A
AT1G02300	-	-	-	A
AT1G02310	Bra033312	-	-	A
AT1G02320	-	-	-	A
AT1G02330	Bra033313	-	-	A
AT1G02335	Bra033314	-	-	A
AT1G02340	Bra033315	-	Bra032610	A
AT1G02350	-	-	-	A
AT1G02360	Bra033318	-	-	A
AT1G02370	Bra033321	-	-	A
AT1G02380	-	-	Bra032607	A
AT1G02390	Bra033323	-	-	A
AT1G02391	-	-	-	A
AT1G02400	Bra033324	Bra030500	-	A
AT1G02405	-	-	-	A
AT1G02410	Bra033325	Bra030501	Bra032603	A
AT1G02420	-	Bra030502	-	A
AT1G02430	-	-	-	A
AT1G02450	-	-	Bra032601	A
AT1G02460	Bra033328	-	Bra032600	A
AT1G02470	-	-	-	A
AT1G02490	-	-	-	A
AT1G02500	-	-	-	A
AT1G02510	-	-	-	A
AT1G02520	-	-	-	A
AT1G02540	-	-	-	A
AT1G02550	-	-	-	A
AT1G02560	Bra033332	Bra030504	-	A
AT1G02570	Bra033333	-	-	A
AT1G02580	Bra033334	-	Bra032592	A
AT1G02590	-	-	-	A
AT1G02610	Bra033335	Bra030505	-	A
AT1G02620	-	-	-	A
AT1G02630	Bra033336	Bra030506	-	A
AT1G02640	Bra033337	-	-	A
AT1G02650	-	-	-	A
AT1G02660	-	Bra030507	Bra032591	A
AT1G02670	-	-	-	A
AT1G02680	Bra033338	Bra030508	-	A
AT1G02690	Bra033342	-	-	A
AT1G02700	Bra033343	-	-	A
AT1G02710	-	-	-	A
AT1G02720	-	-	Bra032589	A
AT1G02730	Bra033344	-	-	A
AT1G02740	-	-	Bra032588	A
AT1G02750	Bra033345	-	Bra032587	A
AT1G02770	-	-	-	A
AT1G02780	Bra033346	Bra030509	Bra032586	A
AT1G02790	Bra033347	Bra030510	Bra032585	A
AT1G02800	-	-	Bra032584	A
AT1G02810	-	Bra030511	-	A
AT1G02813	-	-	-	A
AT1G02820	Bra033350	-	-	A
AT1G02830	Bra033351	-	Bra032582	A
AT1G02840	-	-	-	A
AT1G02850	Bra033352	-	-	A
AT1G02860	Bra033353	-	-	A
AT1G02870	Bra033354	-	-	A
AT1G02880	-	Bra030512	-	A
AT1G02890	Bra033356	-	Bra032579	A
AT1G02900	Bra033357	Bra030513	-	A
AT1G02910	-	Bra030514	-	A
AT1G02920	-	-	-	A
AT1G02960	-	Bra030516	-	A
AT1G02965	-	-	-	A
AT1G02970	-	Bra030517	Bra032577	A
AT1G02980	-	-	-	A
AT1G02990	Bra033364	-	Bra032575	A
AT1G03000	-	-	Bra032565	A
AT1G03010	Bra033365	-	Bra032564	A
AT1G03020	Bra033366	-	Bra032563	A
AT1G03022	-	-	-	A
AT1G03030	Bra033367	-	-	A
AT1G03040	Bra033368	-	-	A
AT1G03050	Bra033369	Bra030518	Bra032561	A
AT1G03055	-	-	Bra032560	A
AT1G03060	Bra033370	-	Bra032559	A
AT1G03070	Bra033373	-	-	A
AT1G03080	-	-	-	A
AT1G03090	-	-	Bra032557	A
AT1G03100	-	-	-	A
AT1G03103	-	-	-	A
AT1G03106	-	-	-	A
AT1G03110	Bra033374	Bra030519	-	A
AT1G03120	Bra033375	-	-	A
AT1G03130	-	-	-	A
AT1G03140	-	Bra030520	Bra032556	A
AT1G03150	Bra033377	Bra030521	-	A
AT1G03160	-	Bra030522	-	A
AT1G03170	Bra033378	Bra030523	-	A
AT1G03180	-	-	-	A
AT1G03190	-	Bra030524	-	A
AT1G03200	-	-	-	A
AT1G03210	Bra033379	-	-	A
AT1G03220	-	-	-	A
AT1G03240	-	-	-	A
AT1G03250	Bra033380	-	-	A
AT1G03260	-	-	Bra032553	A
AT1G03270	Bra033381	-	Bra032552	A
AT1G03280	-	-	-	A
AT1G03290	Bra033382	-	-	A
AT1G03300	-	-	-	A
AT1G03310	Bra033388	Bra030528	-	A
AT1G03320	Bra033389	-	-	A
AT1G03330	-	-	-	A
AT1G03340	Bra033390	-	-	A
AT1G03350	Bra033391	Bra030530	-	A
AT1G03360	Bra033392	Bra030531	-	A
AT1G03370	Bra033393	-	-	A
AT1G03380	Bra033394	-	-	A
AT1G03390	-	-	-	A
AT1G03400	-	-	-	A
AT1G03430	Bra033398	-	-	A
AT1G03440	Bra033399	Bra030532	-	A
AT1G03445	-	-	-	A
AT1G03457	Bra033400	-	-	A
AT1G03470	Bra033401	-	Bra032551	A
AT1G03475	Bra033402	-	Bra032550	A
AT1G03490	Bra033405	-	-	A
AT1G03495	-	-	-	A
AT1G03510	-	-	-	A
AT1G03520	Bra033408	-	-	A
AT1G03530	-	-	-	A
AT1G03540	-	-	-	A
AT1G03550	-	-	-	A
AT1G03590	Bra033411	Bra030536	-	A
AT1G03600	Bra033412	Bra030537	-	A
AT1G03610	Bra033413	Bra030538	-	A
AT1G03620	Bra033414	Bra030539	-	A
AT1G03630	Bra033415	Bra030540	-	A
AT1G03650	-	-	Bra032548	A
AT1G03660	-	-	-	A
AT1G03670	Bra033416	-	-	A
AT1G03680	-	-	Bra032547	A
AT1G03687	-	-	Bra032546	A
AT1G03700	Bra015256	-	-	A
AT1G03710	-	-	-	A
AT1G03720	Bra015259	-	-	A
AT1G03730	-	-	Bra032545	A
AT1G03740	Bra015260	-	-	A
AT1G03750	-	-	Bra032544	A
AT1G03760	Bra015261	Bra030541	-	A
AT1G03770	Bra015262	-	-	A
AT1G03780	Bra015263	-	Bra032542	A
AT1G03790	Bra015264	Bra030542	-	A
AT1G03800	Bra015266	-	-	A
AT1G03810	Bra015268	-	-	A
AT1G03820	Bra015269	Bra030543	-	A
AT1G03830	-	Bra030544	-	A
AT1G03840	Bra015271	-	Bra032541	A
AT1G03850	Bra015272	Bra030545	Bra032540	A
AT1G03860	Bra015273	Bra030546	Bra032539	A
AT1G03870	Bra015274	-	-	A
AT1G03880	-	-	-	A
AT1G03900	Bra015277	Bra030548	-	A
AT1G03905	-	Bra030549	-	A
AT1G03910	Bra015278	-	Bra032537	A
AT1G03920	Bra015279	-	-	A
AT1G03930	-	-	Bra032536	A
AT1G03940	-	Bra030550	-	A
AT1G03950	-	-	-	A
AT1G03960	-	-	-	A
AT1G03970	Bra015281	-	-	A
AT1G03980	-	-	Bra032535	A
AT1G03982	Bra015282	-	-	A
AT1G03990	Bra015283	-	-	A
AT1G04000	Bra015284	-	Bra032534	A
AT1G04010	Bra015285	-	Bra032533	A
AT1G04020	-	-	Bra032532	A
AT1G04030	-	-	-	A
AT1G04040	-	Bra030553	Bra032531	A
AT1G04050	-	-	-	A
AT1G04070	Bra015286	-	-	A
AT1G04080	Bra015287	Bra030554	-	A
AT1G04090	Bra015288	-	-	A
AT1G04100	Bra015289	-	-	A
AT1G04110	Bra015290	-	-	A
AT1G04120	Bra015291	-	-	A
AT1G04130	-	-	Bra032529	A
AT1G04140	-	Bra030555	Bra032528	A
AT1G04150	-	-	Bra032527	A
AT1G04160	-	-	Bra032526	A
AT1G04170	Bra015292	Bra030556	Bra032525	A
AT1G04171	-	-	-	A
AT1G04180	Bra015293	-	Bra032524	A
AT1G04190	-	Bra030557	-	A
AT1G04200	Bra015294	Bra030558	-	A
AT1G04210	Bra015295	-	Bra032522	A
AT1G04220	Bra015296	Bra030559	-	A
AT1G04230	-	-	-	A
AT1G04240	-	-	-	A
AT1G04260	-	Bra030561	-	A
AT1G04270	-	-	-	A
AT1G04280	Bra015300	Bra030562	-	A
AT1G04290	Bra015301	Bra030563	-	A
AT1G04300	Bra015302	Bra030564	Bra032518	A
AT1G04310	Bra015303	-	-	A
AT1G04330	Bra015304	-	Bra032517	A
AT1G04340	Bra015305	Bra030565	-	A
AT1G04350	-	-	-	A
AT1G04360	Bra015308	-	Bra032514	A
AT1G04370	Bra015310	-	Bra032512	A
AT1G04380	-	-	-	A
AT1G04390	Bra015312	-	-	A
AT1G04400	Bra015313	Bra030568	-	A
AT1G04410	Bra015314	Bra030569	-	A
AT1G04420	Bra015315	-	-	A
AT1G04430	Bra015316	Bra030570	-	A
AT1G04440	Bra015317	-	-	A
AT1G04445	-	-	-	A
AT1G04450	-	Bra030572	Bra032508	A
AT1G04470	Bra015318	-	Bra032507	A
AT1G04480	Bra015319	Bra030573	Bra032506	A
AT1G04490	Bra015320	-	-	A
AT1G04500	Bra015321	Bra030574	-	A
AT1G04501	-	-	-	A
AT1G04510	Bra015322	Bra030575	-	A
AT1G04520	Bra015323	-	-	A
AT1G04530	Bra015324	-	-	A
AT1G04540	Bra015325	-	Bra032504	A
AT1G04550	Bra015326	-	Bra032503	A
AT1G04555	Bra015327	-	-	A
AT1G04560	Bra015328	-	Bra032502	A
AT1G04570	Bra015329	-	-	A
AT1G04580	Bra015330	-	-	A
AT1G04590	Bra015331	-	Bra032501	A
AT1G04600	-	Bra030576	-	A
AT1G04610	Bra015334	-	Bra032499	A
AT1G04620	Bra015335	-	-	A
AT1G04625	-	-	-	A
AT1G04630	Bra015336	Bra030577	Bra032498	A
AT1G04635	-	-	-	A
AT1G04640	Bra015337	Bra030580	-	A
AT1G04645	-	-	Bra032497	A
AT1G04650	-	-	-	A
AT1G04660	-	Bra030582	Bra032496	A
AT1G04670	Bra015340	-	Bra032495	A
AT1G04680	Bra015341	Bra030583	Bra032494	A
AT1G04684	-	-	-	A
AT1G04690	Bra015342	Bra030584	-	A
AT1G04700	Bra015343	-	-	A
AT1G04710	-	Bra030586	-	A
AT1G04730	Bra015344	Bra030587	-	A
AT1G04750	-	-	-	A
AT1G04770	Bra015346	Bra030589	-	A
AT1G04778	-	-	-	A
AT1G04780	Bra015348	Bra030590	-	A
AT1G04790	Bra015349	-	-	A
AT1G04800	-	-	-	A
AT1G04810	-	-	-	A
AT1G04820	-	-	-	A
AT1G04830	Bra015351	Bra030591	-	A
AT1G04840	Bra015357	-	-	A
AT1G04850	-	Bra030592	-	A
AT1G04860	-	Bra030593	Bra032492	A
AT1G04870	-	-	-	A
AT1G04880	Bra015358	Bra030594	Bra032491	A
AT1G04890	Bra015360	-	-	A
AT1G04900	Bra015362	-	-	A
AT1G04910	Bra015363	-	Bra032487	A
AT1G04920	Bra015364	-	-	A
AT1G04930	Bra015366	-	-	A
AT1G04940	Bra015367	-	-	A
AT1G04945	-	-	-	A
AT1G04950	Bra015368	Bra030598	-	A
AT1G04960	Bra015369	-	-	A
AT1G04970	Bra015371	-	-	A
AT1G04980	Bra015375	-	-	A
AT1G04985	-	Bra030599	-	A
AT1G04990	-	-	-	A
AT1G05000	Bra015379	-	-	A
AT1G05010	Bra015380	-	-	A
AT1G05020	Bra015381	Bra030600	-	A
AT1G05030	-	-	-	A
AT1G05040	Bra015383	-	-	A
AT1G05055	-	Bra030602	-	A
AT1G05060	-	-	-	A
AT1G05065	Bra015385	-	Bra032484	A
AT1G05070	Bra015386	-	-	A
AT1G05080	-	-	-	A
AT1G05085	-	-	-	A
AT1G05090	Bra015387	Bra030603	-	A
AT1G05100	Bra015388	-	-	A
AT1G05120	Bra015389	Bra030604	-	A
AT1G05136	-	-	-	A
AT1G05140	Bra015391	-	-	A
AT1G05150	Bra015393	-	-	A
AT1G05160	Bra015394	-	-	A
AT1G05170	Bra015395	-	-	A
AT1G05180	-	-	-	A
AT1G05190	Bra015397	-	Bra032481	A
AT1G05200	Bra015398	-	Bra032480	A
AT1G05205	Bra015399	-	Bra032479	A
AT1G05210	-	-	-	A
AT1G05230	Bra015401	-	Bra032478	A
AT1G05240	-	-	-	A
AT1G05270	Bra015405	Bra030608	Bra032473	A
AT1G05280	-	-	-	A
AT1G05290	Bra015413	-	Bra032471	A
AT1G05291	-	-	-	A
AT1G05300	Bra015415	-	-	A
AT1G05310	Bra015416	-	Bra032469	A
AT1G05320	Bra015417	-	Bra032468	A
AT1G05330	Bra015418	-	-	A
AT1G05340	-	-	-	A
AT1G05350	Bra015420	-	Bra032467	A
AT1G05360	-	-	Bra032466	A
AT1G05370	Bra015421	-	Bra032465	A
AT1G05380	-	-	-	A
AT1G05385	-	-	-	A
AT1G05400	-	-	-	A
AT1G05410	Bra015422	-	-	A
AT1G05420	-	-	Bra032464	A
AT1G05430	Bra015423	-	-	A
AT1G05440	Bra015424	-	Bra032463	A
AT1G05450	Bra015426	-	Bra032462	A
AT1G05460	Bra015427	-	-	A
AT1G05470	Bra015428	Bra030611	-	A
AT1G05490	Bra015430	-	-	A
AT1G05500	Bra015431	Bra030612	-	A
AT1G05510	Bra015432	-	-	A
AT1G05520	-	-	-	A
AT1G05530	-	-	-	A
AT1G05540	-	-	-	A
AT1G05560	Bra015435	-	-	A
AT1G05570	Bra015436	-	-	A
AT1G05575	Bra015437	-	-	A
AT1G05577	Bra015441	-	Bra032461	A
AT1G05580	Bra015442	-	-	A
AT1G05590	-	-	Bra032460	A
AT1G05600	Bra015443	-	-	A
AT1G05610	Bra015444	-	-	A
AT1G05615	-	-	-	A
AT1G05620	-	Bra030616	Bra032458	A
AT1G05630	Bra015445	Bra030617	Bra032456	A
AT1G05640	-	Bra030618	-	A
AT1G05650	-	-	-	A
AT1G05670	-	-	-	A
AT1G05690	-	Bra030621	-	A
AT1G05700	-	-	-	A
AT1G05710	Bra015450	-	-	A
AT1G05720	-	Bra030623	Bra032455	A
AT1G05730	-	-	-	A
AT1G05750	-	Bra030624	-	A
AT1G05760	-	-	-	A
AT1G05780	-	-	-	A
AT1G05785	Bra015452	-	-	A
AT1G05790	Bra015453	Bra030625	-	A
AT1G05800	Bra015454	-	-	A
AT1G05805	Bra015456	-	-	A
AT1G05810	-	-	Bra032453	A
AT1G05820	-	Bra030626	-	A
AT1G05830	-	-	-	A
AT1G05835	-	Bra030627	-	A
AT1G05840	-	-	Bra032452	A
AT1G05850	Bra015457	Bra030628	-	A
AT1G05860	Bra015458	Bra030629	-	A
AT1G05870	-	-	-	A
AT1G05880	-	-	-	A
AT1G05894	-	Bra030630	-	A
AT1G05900	-	-	-	A
AT1G05910	Bra015464	-	Bra032449	A
AT1G05920	-	-	-	A
AT1G05925	-	-	-	A
AT1G05940	-	-	-	A
AT1G05950	-	-	-	A
AT1G05960	Bra015466	Bra030631	Bra032445	A
AT1G05970	Bra015467	-	-	A
AT1G05990	-	Bra030632	Bra032444	A
AT1G06000	-	-	-	A
AT1G06010	-	Bra030633	Bra032443	A
AT1G06020	-	-	-	A
AT1G06040	Bra015469	Bra030635	Bra032441	A
AT1G06050	Bra015470	-	-	A
AT1G06060	-	Bra030636	-	A
AT1G06070	Bra015471	Bra030637	-	A
AT1G06080	-	-	-	A
AT1G06110	Bra015474	Bra030639	-	A
AT1G06130	-	-	Bra032436	A
AT1G06135	Bra015475	-	-	A
AT1G06137	-	-	Bra032435	A
AT1G06140	-	-	-	A
AT1G06150	-	-	-	A
AT1G06149	-	-	-	A
AT1G06148	-	-	-	A
AT1G06160	Bra015478	-	Bra032433	A
AT1G06170	Bra015480	-	-	A
AT1G06180	Bra015481	-	-	A
AT1G06190	Bra015482	-	-	A
AT1G06200	Bra015483	Bra030640	-	A
AT1G06210	Bra015484	Bra030641	Bra032432	A
AT1G06220	-	Bra030642	-	A
AT1G06225	-	-	-	A
AT1G06230	Bra015485	Bra030643	Bra032431	A
AT1G06240	-	Bra030644	-	A
AT1G06250	Bra015486	Bra030645	-	A
AT1G06260	Bra015487	Bra030646	-	A
AT1G06270	Bra015488	-	-	A
AT1G06280	-	Bra030647	Bra032430	A
AT1G06290	-	-	-	A
AT1G06320	-	Bra030648	Bra032429	A
AT1G06330	-	-	Bra032428	A
AT1G06340	-	-	Bra032427	A
AT1G06350	-	-	-	A
AT1G06380	-	-	Bra032426	A
AT1G06390	-	-	-	A
AT1G06400	-	-	Bra032424	A
AT1G06410	Bra015497	Bra030651	-	A
AT1G06420	Bra015498	-	Bra032423	A
AT1G06430	Bra015499	Bra030652	-	A
AT1G06440	Bra015500	-	-	A
AT1G06450	-	-	Bra032421	A
AT1G06460	Bra015501	Bra030653	-	A
AT1G06470	Bra015502	Bra030654	-	A
AT1G06475	Bra015503	-	-	A
AT1G06490	Bra015504	-	Bra032416	A
AT1G06500	-	-	-	A
AT1G06515	-	-	-	A
AT1G06510	Bra015506	-	-	A
AT1G06520	Bra015507	-	-	A
AT1G06530	Bra015508	-	-	A
AT1G06540	Bra015509	-	-	A
AT1G06550	-	-	-	A
AT1G06560	Bra015510	Bra030658	-	A
AT1G06570	Bra015511	-	Bra032415	A
AT1G06580	-	-	-	A
AT1G06590	Bra015512	-	Bra032414	A
AT1G06620	-	-	-	A
AT1G06630	-	-	-	A
AT1G06660	Bra015516	Bra030659	-	A
AT1G06670	-	-	-	A
AT1G06680	Bra015520	Bra030660	Bra031534	A
AT1G06690	-	Bra030661	-	A
AT1G06700	Bra015521	-	-	A
AT1G06710	-	-	-	A
AT1G06720	Bra015522	-	Bra031535	A
AT1G06730	Bra015523	-	-	A
AT1G06750	-	-	Bra031536	A
AT1G06760	Bra015524	-	-	A
AT1G06770	-	-	-	A
AT1G06780	Bra015529	-	Bra031537	A
AT1G06790	-	Bra030662	Bra031538	A
AT1G06800	Bra015531	-	-	A
AT1G06810	-	-	-	A
AT1G06820	-	-	Bra031539	A
AT1G06830	Bra015532	-	Bra031540	A
AT1G06840	Bra015533	-	-	A
AT1G06850	-	Bra030663	Bra031541	A
AT1G06870	Bra015534	-	Bra031542	A
AT1G06890	Bra015535	Bra030664	Bra031543	A
AT1G06900	Bra015536	Bra030665	Bra031544	A
AT1G06910	-	-	Bra031545	A
AT1G06920	-	-	Bra031546	A
AT1G06923	-	-	Bra031547	A
AT1G06925	-	-	-	A
AT1G06930	Bra015537	-	-	A
AT1G06950	Bra015538	Bra030666	-	A
AT1G06960	-	-	-	A
AT1G06970	-	Bra030667	Bra031548	A
AT1G06980	Bra015540	Bra030668	Bra031549	A
AT1G06990	-	-	-	A
AT1G07000	Bra015543	-	-	A
AT1G07010	Bra015544	-	-	A
AT1G07020	-	-	-	A
AT1G07025	-	-	-	A
AT1G07040	Bra015547	-	-	A
AT1G07050	Bra015548	Bra030669	-	A
AT1G07060	Bra015549	-	-	A
AT1G07070	-	-	-	A
AT1G07080	Bra015550	Bra030670	Bra031551	A
AT1G07090	Bra015551	-	Bra031552	A
AT1G07110	-	-	-	A
AT1G07120	-	Bra030671	-	A
AT1G07130	-	Bra030672	-	A
AT1G07135	Bra015553	Bra030673	Bra031554	A
AT1G07140	Bra015554	Bra030675	Bra031555	A
AT1G07150	Bra015556	-	-	A
AT1G07160	-	-	-	A
AT1G07170	Bra015559	-	-	A
AT1G07175	-	-	-	A
AT1G07180	Bra015560	Bra030676	-	A
AT1G07190	-	-	-	A
AT1G07200	Bra015561	-	Bra031556	A
AT1G07210	Bra015562	-	Bra031557	A
AT1G07220	Bra015563	-	Bra031558	A
AT1G07230	Bra015564	-	-	A
AT1G07240	-	-	-	A
AT1G07270	Bra015569	-	-	A
AT1G07280	Bra015570	-	Bra031567	A
AT1G07290	Bra015571	-	Bra031568	A
AT1G07300	Bra015572	-	Bra031569	A
AT1G07310	Bra015573	-	Bra031570	A
AT1G07320	Bra015574	-	-	A
AT1G07330	-	Bra030677	-	A
AT1G07340	Bra015575	Bra030678	-	A
AT1G07350	Bra015576	-	-	A
AT1G07360	-	Bra030679	-	A
AT1G07370	-	-	Bra031571	A
AT1G07380	Bra015577	Bra030680	-	A
AT1G07390	-	-	Bra031572	A
AT1G07400	-	-	-	A
AT1G07410	Bra015578	-	Bra031573	A
AT1G07420	-	-	-	A
AT1G07430	Bra015579	-	Bra031574	A
AT1G07440	-	-	-	A
AT1G07460	-	-	-	A
AT1G07470	-	Bra030684	-	A
AT1G07473	-	-	-	A
AT1G07480	Bra015582	-	Bra031577	A
AT1G07485	-	-	-	A
AT1G07490	-	-	-	A
AT1G07500	-	-	-	A
AT1G07510	-	-	Bra031579	A
AT1G07520	-	-	-	A
AT1G07540	Bra015585	Bra030689	-	A
AT1G07550	-	-	-	A
AT1G07590	-	-	Bra031586	A
AT1G07600	-	-	-	A
AT1G07610	Bra015594	-	-	A
AT1G07615	-	Bra030693	Bra031587	A
AT1G07620	Bra015595	Bra030694	-	A
AT1G07630	Bra015596	Bra030695	-	A
AT1G07640	-	Bra030696	Bra031588	A
AT1G07650	Bra018693	-	-	A
AT1G07645	Bra018692	-	Bra031589	A
AT1G07660	Bra018691	-	-	A
AT1G07670	-	-	-	A
AT1G07680	-	-	-	A
AT1G07690	-	-	-	A
AT1G07700	-	-	-	A
AT1G07705	-	-	-	A
AT1G07710	-	-	-	A
AT1G07720	-	-	-	A
AT1G07725	-	-	-	A
AT1G07740	-	-	-	A
AT1G07730	-	-	-	A
AT1G07745	-	-	-	A
AT1G07747	-	-	-	A
AT1G07750	-	-	-	A
AT1G07770	-	-	-	A
AT1G07780	-	-	-	A
AT1G07790	-	-	-	A
AT1G07795	-	-	-	A
AT1G07810	-	-	-	A
AT1G07820	Bra018682	Bra030704	Bra031594	A
AT1G07830	Bra018681	-	Bra031595	A
AT1G07840	Bra018680	-	-	A
AT1G07850	Bra018679	-	-	A
AT1G07860	-	-	-	A
AT1G07870	Bra018678	Bra030705	Bra031596	A
AT1G07880	-	-	Bra031597	A
AT1G07885	-	-	-	A
AT1G07890	Bra018677	Bra030706	Bra031598	A
AT1G07900	Bra018675	-	Bra031599	A
AT1G07901	-	-	-	A
AT1G07910	Bra018674	-	Bra031600	A
AT1G07920	-	-	-	A
AT1G07950	-	-	-	A
AT1G07960	-	-	-	A
AT1G07970	-	-	-	A
AT1G07980	Bra018668	-	Bra031606	A
AT1G07985	Bra018667	-	-	A
AT1G07990	Bra018666	Bra030708	Bra031607	A
AT1G08000	-	-	-	A
AT1G08005	-	-	-	A
AT1G08030	Bra018664	Bra030710	-	A
AT1G08032	-	-	-	A
AT1G08035	-	-	-	A
AT1G08040	-	-	-	A
AT1G08050	Bra018663	Bra030712	-	A
AT1G08060	Bra018662	-	Bra031609	A
AT1G08065	-	-	-	A
AT1G08070	-	-	-	A
AT1G08090	-	-	-	A
AT1G08110	Bra018654	-	-	A
AT1G08120	-	-	-	A
AT1G08125	Bra018653	-	-	A
AT1G08130	Bra018652	-	Bra031612	A
AT1G08135	-	-	-	A
AT1G08160	Bra018648	Bra030714	Bra031615	A
AT1G08165	-	-	-	A
AT1G08170	Bra018646	-	-	A
AT1G08180	Bra018645	Bra030715	-	A
AT1G08190	Bra018644	-	-	A
AT1G08200	Bra018643	Bra030716	Bra031616	A
AT1G08210	-	Bra030717	Bra031617	A
AT1G08220	-	Bra030718	Bra031618	A
AT1G08230	-	Bra030719	-	A
AT1G08250	-	-	-	A
AT1G08260	Bra018641	-	-	A
AT1G08270	Bra018640	-	-	A
AT1G08280	Bra018639	-	-	A
AT1G08290	Bra018638	-	Bra031621	A
AT1G08300	Bra018637	-	-	A
AT1G08310	Bra018636	Bra030720	-	A
AT1G08315	Bra018635	-	-	A
AT1G08320	Bra018634	-	Bra031622	A
AT1G08340	Bra018633	-	-	A
AT1G08350	Bra018632	-	-	A
AT1G08360	Bra018631	-	-	A
AT1G08370	Bra018630	Bra030721	Bra031623	A
AT1G08380	Bra018629	Bra030722	Bra031624	A
AT1G08390	Bra018628	-	-	A
AT1G08400	Bra018627	-	-	A
AT1G08410	-	Bra030723	Bra031625	A
AT1G08420	Bra018626	Bra030724	Bra031626	A
AT1G08430	-	-	-	A
AT1G08450	-	Bra030727	Bra031627	A
AT1G08460	-	-	Bra031628	A
AT1G08465	Bra018624	Bra030728	Bra031629	A
AT1G08470	Bra018623	-	-	A
AT1G08480	Bra018622	Bra030729	-	A
AT1G08490	Bra018621	-	-	A
AT1G08500	-	Bra030730	Bra031630	A
AT1G08510	Bra018620	Bra030731	Bra031631	A
AT1G08520	Bra018619	-	-	A
AT1G08530	Bra018618	-	-	A
AT1G08540	-	-	-	A
AT1G08550	Bra018616	-	-	A
AT1G08560	Bra018615	Bra030733	-	A
AT1G08570	Bra018614	-	Bra031632	A
AT1G08580	Bra018613	-	Bra031633	A
AT1G08590	-	Bra030734	-	A
AT1G08600	Bra018612	-	Bra031634	A
AT1G08610	-	-	Bra031635	A
AT1G08620	-	Bra030735	-	A
AT1G08630	Bra018611	Bra030736	Bra031636	A
AT1G08640	Bra018610	-	-	A
AT1G08650	Bra018609	Bra030737	-	A
AT1G08660	Bra018608	-	Bra031637	A
AT1G08670	-	-	Bra031638	A
AT1G08680	Bra018607	-	-	A
AT1G08695	-	-	-	A
AT1G08700	Bra018606	-	-	A
AT1G08710	-	-	-	A
AT1G08720	-	-	-	A
AT1G08730	Bra018605	Bra030739	-	A
AT1G08750	Bra018604	-	-	A
AT1G08760	Bra018603	-	Bra031640	A
AT1G08770	Bra018602	-	-	A
AT1G08780	Bra018601	Bra030740	-	A
AT1G08790	Bra018600	Bra030741	-	A
AT1G08800	Bra018599	Bra030742	-	A
AT1G08810	Bra018598	Bra030743	-	A
AT1G08820	Bra018597	Bra030744	Bra031641	A
AT1G08830	-	-	Bra031642	A
AT1G08840	-	-	Bra031643	A
AT1G08845	Bra018596	-	Bra031644	A
AT1G08860	-	-	Bra031645	A
AT1G08880	Bra018595	Bra030745	Bra031646	A
AT1G08890	-	-	-	A
AT1G08910	-	-	-	A
AT1G08940	Bra018590	-	-	A
AT1G08960	-	-	Bra031650	A
AT1G08970	Bra018589	Bra030749	Bra031651	A
AT1G08980	-	-	Bra031652	A
AT1G08985	-	-	-	A
AT1G08990	-	Bra030750	Bra031653	A
AT1G09000	Bra018588	-	-	A
AT1G09010	Bra018587	Bra030751	-	A
AT1G09020	Bra018586	Bra030752	Bra031654	A
AT1G09026	-	-	-	A
AT1G09030	Bra018585	-	-	A
AT1G09040	-	-	-	A
AT1G09060	-	Bra030754	-	A
AT1G09070	Bra018582	Bra030755	Bra031656	A
AT1G09080	-	-	Bra031657	A
AT1G09090	-	-	Bra031658	A
AT1G09100	-	-	-	A
AT1G09130	-	Bra030756	-	A
AT1G09140	Bra018581	-	-	A
AT1G09150	Bra018580	Bra030757	-	A
AT1G09155	Bra018579	Bra030758	-	A
AT1G09157	-	-	-	A
AT1G09160	Bra018578	Bra030759	-	A
AT1G09170	-	Bra030760	-	A
AT1G09176	-	-	-	A
AT1G09180	Bra018576	-	-	A
AT1G09190	-	-	-	A
AT1G09195	-	Bra030762	-	A
AT1G09200	-	-	-	A
AT1G09210	Bra018575	Bra030763	-	A
AT1G09220	-	Bra030764	-	A
AT1G09230	Bra018574	-	-	A
AT1G09240	Bra018573	-	-	A
AT1G09245	-	-	Bra031659	A
AT1G09250	Bra018572	-	-	A
AT1G09260	Bra018571	-	-	A
AT1G09270	Bra018570	Bra030765	-	A
AT1G09280	Bra018569	-	-	A
AT1G09290	-	Bra030766	-	A
AT1G09300	-	Bra030767	-	A
AT1G09310	Bra018568	Bra030768	-	A
AT1G09320	Bra018567	-	Bra031661	A
AT1G09330	Bra018566	Bra030769	-	A
AT1G09340	Bra020030	-	Bra031662	A
AT1G09350	-	-	Bra031663	A
AT1G09360	Bra020029	-	-	A
AT1G09370	-	-	-	A
AT1G09380	Bra020026	-	Bra031664	A
AT1G09390	Bra020025	-	-	A
AT1G09400	-	-	-	A
AT1G09410	-	-	-	A
AT1G09415	-	-	-	A
AT1G09420	-	Bra030775	-	A
AT1G09430	-	Bra030777	-	A
AT1G09440	Bra020024	-	Bra031665	A
AT1G09450	-	-	-	A
AT1G09460	Bra020023	Bra030780	-	A
AT1G09470	-	-	-	A
AT1G09480	-	-	-	A
AT1G09490	-	-	-	A
AT1G09520	-	-	-	A
AT1G09530	Bra020017	-	Bra031668	A
AT1G09540	Bra020016	Bra030783	Bra031669	A
AT1G09550	Bra020015	Bra030784	-	A
AT1G09560	Bra020014	Bra030785	Bra031671	A
AT1G09570	Bra020013	-	Bra031672	A
AT1G09575	Bra020011	-	-	A
AT1G09580	-	-	-	A
AT1G09590	Bra020009	Bra030787	Bra031673	A
AT1G09600	Bra020008	Bra030788	Bra031674	A
AT1G09610	-	Bra030789	-	A
AT1G09620	Bra020007	-	Bra031675	A
AT1G09625	-	-	-	A
AT1G09630	Bra020006	-	-	A
AT1G09640	Bra020005	Bra030790	Bra031676	A
AT1G09645	Bra020004	-	-	A
AT1G09650	-	-	-	A
AT1G09660	Bra020003	Bra030791	-	A
AT1G09665	Bra020002	-	-	A
AT1G09680	Bra020001	-	-	A
AT1G09690	Bra020000	Bra030792	Bra031682	A
AT1G09700	Bra019999	Bra030793	-	A
AT1G09710	Bra019998	-	-	A
AT1G09720	Bra019997	-	-	A
AT1G09730	Bra019996	Bra030794	-	A
AT1G09740	Bra019995	Bra030795	-	A
AT1G09750	-	Bra030796	-	A
AT1G09760	Bra019994	Bra030797	Bra031683	A
AT1G09770	Bra019993	Bra030798	-	A
AT1G09780	-	Bra030799	-	A
AT1G09790	Bra019992	Bra030800	-	A
AT1G09795	Bra019991	-	-	A
AT1G09800	Bra019990	-	Bra031684	A
AT1G09810	Bra019988	-	-	A
AT1G09812	Bra019987	Bra030801	-	A
AT1G09815	Bra019986	-	-	A
AT1G09820	Bra019985	-	-	A
AT1G09830	Bra019984	Bra030802	-	A
AT1G09840	Bra019983	Bra030803	-	A
AT1G09850	Bra019982	-	-	A
AT1G09860	Bra019981	-	-	A
AT1G09870	Bra019980	-	Bra031686	A
AT1G09880	-	-	-	A
AT1G09900	Bra019977	-	-	A
AT1G09920	-	-	-	A
AT1G09930	-	-	Bra031688	A
AT1G09932	-	-	-	A
AT1G09940	-	-	Bra031690	A
AT1G09950	Bra019973	-	Bra031691	A
AT1G09960	Bra019972	-	Bra031692	A
AT1G09970	Bra019971	Bra018468	Bra031693	A
AT1G09980	-	-	-	A
AT1G09995	-	-	-	A
AT1G10000	-	-	-	A
AT1G10010	-	-	-	A
AT1G10020	Bra019966	Bra018467	-	A
AT1G10030	Bra019965	Bra018466	-	A
AT1G10040	-	Bra018465	-	A
AT1G10050	-	-	Bra031698	A
AT1G10060	-	-	-	A
AT1G10090	-	Bra018462	-	A
AT1G10095	-	-	-	A
AT1G10100	-	-	-	A
AT1G10110	-	-	-	A
AT1G10120	Bra019962	Bra018461	Bra031700	A
AT1G10130	Bra019960	-	Bra031701	A
AT1G10140	Bra019961	Bra018460	Bra031702	A
AT1G10150	-	Bra018459	Bra031703	A
AT1G10155	Bra019959	-	-	A
AT1G10170	Bra019958	Bra018458	Bra031704	A
AT1G10180	-	Bra018457	-	A
AT1G10190	-	-	-	A
AT1G10200	-	-	-	A
AT1G10210	Bra019955	-	-	A
AT1G10220	Bra019954	Bra018453	Bra031705	A
AT1G10230	-	-	-	A
AT1G10240	-	-	-	A
AT1G10250	-	-	-	A
AT1G10270	Bra019952	Bra018451	Bra031706	A
AT1G10280	-	-	-	A
AT1G10290	Bra019950	Bra018449	Bra031707	A
AT1G10300	Bra019949	-	-	A
AT1G10310	-	Bra018447	-	A
AT1G10320	Bra019944	Bra018446	-	A
AT1G10330	-	-	-	A
AT1G10340	-	-	-	A
AT1G10350	Bra019942	Bra018443	-	A
AT1G10360	-	-	-	A
AT1G10380	Bra019939	-	-	A
AT1G10385	-	Bra018442	-	A
AT1G10390	Bra019938	Bra018441	-	A
AT1G10400	-	Bra018440	-	A
AT1G10410	Bra019937	-	Bra031710	A
AT1G10417	Bra019936	-	-	A
AT1G10430	Bra019934	-	Bra031712	A
AT1G10450	Bra019933	-	-	A
AT1G10455	-	-	-	A
AT1G10460	-	-	Bra031713	A
AT1G10470	Bra019932	Bra018439	Bra031714	A
AT1G10480	-	Bra018438	Bra031715	A
AT1G10490	-	Bra018437	Bra031716	A
AT1G10500	Bra019928	Bra018436	-	A
AT1G10510	Bra019926	Bra018435	-	A
AT1G10520	-	Bra018434	-	A
AT1G10522	Bra019925	-	-	A
AT1G10530	-	-	Bra031717	A
AT1G10540	-	-	-	A
AT1G10550	-	Bra018433	-	A
AT1G10560	Bra019924	-	-	A
AT1G10570	Bra019923	-	-	A
AT1G10580	Bra019919	-	-	A
AT1G10585	-	-	-	A
AT1G10588	Bra019917	-	-	A
AT1G10590	Bra019916	Bra018432	Bra031722	A
AT1G10600	Bra019915	-	-	A
AT1G10610	Bra019914	-	Bra031723	A
AT1G10620	-	-	-	A
AT1G10630	-	-	-	A
AT1G10640	Bra019912	Bra018429	Bra031724	A
AT1G10650	Bra019910	Bra018428	-	A
AT1G10652	-	-	-	A
AT1G10657	Bra019909	-	-	A
AT1G10660	Bra019908	Bra018426	-	A
AT1G10670	-	Bra018425	-	A
AT1G10680	Bra019907	-	-	A
AT1G10690	Bra019906	-	-	A
AT1G10700	Bra019905	-	-	A
AT1G10710	-	-	Bra031754	A
AT1G10717	-	-	-	A
AT1G10720	-	-	Bra031753	A
AT1G10730	Bra019904	-	Bra031752	A
AT1G10740	-	Bra018424	Bra031751	A
AT1G10745	-	-	-	A
AT1G10747	-	-	-	A
AT1G10750	-	-	Bra031750	A
AT1G10760	-	Bra018423	Bra031749	A
AT1G10770	Bra019903	Bra018422	Bra031748	A
AT1G10780	-	-	Bra031747	A
AT1G10790	Bra019902	-	-	A
AT1G10800	Bra019901	-	-	A
AT1G10810	-	-	-	A
AT1G10820	Bra019900	Bra018421	Bra031746	A
AT1G10830	Bra019899	-	-	A
AT1G10840	Bra019898	Bra018420	Bra031745	A
AT1G10850	Bra019897	-	-	A
AT1G10865	-	-	Bra031744	A
AT1G10870	Bra019896	-	-	A
AT1G10880	Bra019895	Bra018419	-	A
AT1G10890	Bra019893	-	-	A
AT1G10900	Bra019892	-	Bra031742	A
AT1G10910	-	-	-	A
AT1G10920	-	-	-	A
AT1G10930	-	Bra018418	Bra031741	A
AT1G10940	-	-	-	A
AT1G10950	Bra019888	Bra018416	Bra031739	A
AT1G10960	-	Bra018415	-	A
AT1G10970	-	-	Bra031738	A
AT1G10980	-	-	-	A
AT1G10990	Bra019887	-	-	A
AT1G11000	-	-	Bra031737	A
AT1G11020	-	Bra018414	Bra031736	A
AT1G11040	Bra019886	Bra018413	-	A
AT1G11050	-	-	-	A
AT1G11060	Bra019885	-	Bra031734	A
AT1G11070	Bra019884	-	Bra031733	A
AT1G11080	Bra019883	-	-	A
AT1G11090	Bra019882	-	-	A
AT1G11100	-	-	-	A
AT1G11110	-	-	-	A
AT1G11112	Bra019881	-	-	A
AT1G11120	Bra019880	Bra016852	Bra031732	A
AT1G11130	Bra019878	-	Bra031727	A
AT1G11145	-	-	-	A
AT1G11160	-	-	Bra031757	A
AT1G11170	Bra019877	Bra016851	-	A
AT1G11180	Bra019876	-	-	A
AT1G11190	-	Bra016849	Bra031758	A
AT1G11200	-	Bra016848	-	A
AT1G11210	-	-	-	A
AT1G11240	Bra019873	Bra016847	-	A
AT1G11250	-	-	-	A
AT1G11260	Bra019870	-	Bra031762	A
AT1G11270	-	-	-	A
AT1G11280	-	-	-	A
AT1G11290	-	-	-	A
AT1G11310	-	-	-	A
AT1G11320	Bra019868	Bra016839	-	A
AT1G11330	-	-	-	A
AT1G11360	Bra019861	-	-	A
AT1G11362	-	-	-	A
AT1G11370	-	Bra016838	-	A
AT1G11380	Bra019860	-	-	A
AT1G11390	Bra019859	-	Bra031767	A
AT1G11400	Bra019858	Bra016837	-	A
AT1G11410	Bra019843	Bra016836	-	A
AT1G11420	-	-	-	A
AT1G11430	-	-	-	A
AT1G11440	Bra019852	Bra016834	-	A
AT1G11450	-	-	-	A
AT1G11470	-	-	-	A
AT1G11475	Bra019851	Bra016833	-	A
AT1G11480	Bra019850	-	-	A
AT1G11490	Bra019849	-	-	A
AT1G11500	Bra019848	-	Bra031768	A
AT1G11510	Bra019847	-	-	A
AT1G11520	-	-	-	A
AT1G11530	-	-	Bra031769	A
AT1G11540	-	-	-	A
AT1G11545	Bra019846	-	-	A
AT1G11560	-	Bra016832	-	A
AT1G11570	-	Bra016831	-	A
AT1G11572	-	-	-	A
AT1G11580	-	-	-	A
AT1G11593	-	-	-	A
AT1G11600	-	-	-	A
AT1G11608	-	-	-	A
AT1G11620	-	-	-	A
AT1G11630	Bra019842	-	-	A
AT1G11650	-	-	Bra031774	A
AT1G11655	Bra019841	Bra016827	Bra031775	A
AT1G11660	Bra019840	Bra016825	-	A
AT1G11670	-	Bra016824	Bra031776	A
AT1G11680	Bra019839	Bra016820	-	A
AT1G11684	-	-	-	A
AT1G11690	Bra019838	Bra016819	-	A
AT1G11700	Bra019837	-	-	A
AT1G11710	-	-	-	A
AT1G11720	Bra019836	Bra016818	-	A
AT1G11730	Bra019835	-	-	A
AT1G11740	Bra019834	Bra016817	-	A
AT1G11750	-	Bra016816	Bra031777	A
AT1G11755	Bra019832	Bra016815	-	A
AT1G11760	-	Bra016814	-	A
AT1G11765	-	-	-	A
AT1G11770	Bra019831	-	Bra031780	A
AT1G11780	-	-	Bra031781	A
AT1G11785	-	-	-	A
AT1G11790	Bra019830	Bra016813	-	A
AT1G11800	-	-	Bra031783	A
AT1G11810	-	-	-	A
AT1G11820	-	Bra016812	-	A
AT1G11840	-	Bra016811	-	A
AT1G11850	-	-	Bra031784	A
AT1G11860	-	Bra016810	Bra031785	A
AT1G11870	-	Bra016808	Bra031786	A
AT1G11880	-	Bra016807	Bra031787	A
AT1G11890	Bra019723	Bra016806	Bra031788	A
AT1G11900	-	-	-	A
AT1G11905	-	-	-	A
AT1G11910	Bra019727	Bra016805	Bra031790	A
AT1G11915	Bra019728	Bra016804	-	A
AT1G11920	-	-	-	A
AT1G11925	-	-	-	A
AT1G11930	-	Bra016803	-	A
AT1G11940	-	Bra016802	Bra031797	A
AT1G11950	-	Bra016801	-	A
AT1G11960	Bra019731	-	-	A
AT1G11970	-	-	-	A
AT1G11980	-	-	-	A
AT1G11990	Bra019732	-	-	A
AT1G12000	Bra019733	Bra016799	-	A
AT1G12010	Bra019734	-	Bra031798	A
AT1G12020	Bra019735	Bra016798	Bra031799	A
AT1G12030	Bra019736	Bra016797	-	A
AT1G12040	Bra019737	Bra016796	Bra026996	A
AT1G12050	Bra019738	-	-	A
AT1G12060	-	Bra016795	-	A
AT1G12064	Bra019739	Bra016794	Bra026995	A
AT1G12070	Bra019740	Bra016793	Bra026994	A
AT1G12080	-	-	-	A
AT1G12090	-	-	-	A
AT1G12110	Bra019744	Bra016789	Bra026991	A
AT1G12120	Bra019746	Bra016788	Bra026990	A
AT1G12130	-	-	-	A
AT1G12150	-	-	-	A
AT1G12170	-	-	-	A
AT1G12180	-	-	-	A
AT1G12200	-	-	-	A
AT1G12210	-	-	-	A
AT1G12211	-	-	-	A
AT1G12230	Bra019748	-	-	A
AT1G12240	Bra019749	-	Bra026984	A
AT1G12244	-	-	Bra026983	A
AT1G12250	-	-	Bra026982	A
AT1G12260	Bra019750	Bra016783	Bra026981	A
AT1G12270	-	-	Bra026980	A
AT1G12280	-	-	-	A
AT1G12300	-	-	-	A
AT1G12310	-	-	-	A
AT1G12320	Bra019758	Bra016780	Bra026975	A
AT1G12330	Bra019759	Bra016777	-	A
AT1G12340	-	-	-	A
AT1G12350	-	-	-	A
AT1G12360	Bra019760	-	Bra026974	A
AT1G12370	-	Bra016776	-	A
AT1G12380	Bra019761	Bra016775	Bra026973	A
AT1G12390	Bra019762	Bra016774	-	A
AT1G12400	Bra019763	-	-	A
AT1G12410	Bra019764	-	Bra026972	A
AT1G12411	-	-	-	A
AT1G12420	Bra019765	Bra016773	-	A
AT1G12423	-	-	-	A
AT1G12430	Bra019766	-	-	A
AT1G12440	-	-	Bra026970	A
AT1G12450	Bra019767	Bra016771	Bra026969	A
AT1G12451	-	-	-	A
AT1G12460	Bra019768	-	-	A
AT1G12470	Bra019769	Bra016770	-	A
AT1G12480	Bra019770	-	-	A
AT1G12490	-	-	-	A
AT1G12500	Bra019771	Bra016769	-	A
AT1G12520	-	Bra016768	Bra026968	A
AT1G12530	Bra019772	-	-	A
AT1G12540	Bra019773	-	-	A
AT1G12550	-	-	-	A
AT1G12560	Bra019775	Bra016767	Bra026965	A
AT1G12570	-	-	-	A
AT1G12580	-	Bra016765	Bra026964	A
AT1G12600	-	Bra016764	-	A
AT1G12610	-	-	-	A
AT1G12620	-	-	-	A
AT1G12640	Bra019778	-	-	A
AT1G12650	-	-	Bra026962	A
AT1G12660	-	-	Bra026960	A
AT1G12663	Bra019779	-	-	A
AT1G12665	-	-	-	A
AT1G12672	-	-	-	A
AT1G12680	Bra019780	Bra016760	Bra026959	A
AT1G12700	-	-	-	A
AT1G12710	Bra019781	-	-	A
AT1G12730	-	-	-	A
AT1G12740	Bra019782	-	Bra026956	A
AT1G12750	Bra019783	-	-	A
AT1G12760	Bra019784	Bra016759	Bra026955	A
AT1G12770	-	Bra016758	-	A
AT1G12775	-	-	Bra026954	A
AT1G12780	Bra019785	Bra016757	-	A
AT1G12790	Bra019786	-	-	A
AT1G12800	Bra019788	-	-	A
AT1G12805	Bra019791	Bra016756	-	A
AT1G12810	-	Bra016755	-	A
AT1G12820	-	Bra016754	Bra026953	A
AT1G12830	-	Bra016753	Bra026952	A
AT1G12840	Bra019792	Bra016752	Bra026951	A
AT1G12845	Bra019793	Bra016751	-	A
AT1G12850	-	Bra016750	-	A
AT1G12860	-	-	-	A
AT1G12880	-	-	-	A
AT1G12890	-	-	Bra026949	A
AT1G12900	Bra019797	-	Bra026948	A
AT1G12910	Bra019798	-	Bra026947	A
AT1G12920	-	Bra016748	-	A
AT1G12930	Bra019800	-	Bra026946	A
AT1G12938	-	-	-	A
AT1G12940	-	Bra016747	-	A
AT1G12950	-	-	Bra026945	A
AT1G12960	-	-	-	A
AT1G12970	-	-	Bra026944	A
AT1G12980	Bra019801	-	Bra026942	A
AT1G12990	Bra019802	Bra016746	-	A
AT1G13000	Bra019803	-	-	A
AT1G13020	-	Bra016745	Bra026941	A
AT1G13030	Bra019804	-	Bra026939	A
AT1G13040	Bra019805	Bra016744	-	A
AT1G13050	-	-	-	A
AT1G13060	-	-	-	A
AT1G13080	-	-	-	A
AT1G13120	Bra019810	-	Bra026928	A
AT1G13130	Bra019811	-	Bra026925	A
AT1G13140	-	-	-	A
AT1G13160	-	-	Bra026921	A
AT1G13170	Bra019814	-	-	A
AT1G13180	Bra019815	Bra016738	-	A
AT1G13190	Bra019816	-	-	A
AT1G13195	Bra019817	-	Bra026920	A
AT1G13200	-	-	-	A
AT1G13210	-	-	-	A
AT1G13220	-	-	-	A
AT1G13230	-	-	-	A
AT1G13245	-	-	-	A
AT1G13250	Bra019820	-	-	A
AT1G13260	Bra019821	-	Bra026917	A
AT1G13270	-	-	-	A
AT1G13280	-	Bra016735	-	A
AT1G13290	Bra019822	-	-	A
AT1G13300	Bra019824	Bra016734	-	A
AT1G13310	-	-	-	A
AT1G13320	-	-	-	A
AT1G13330	Bra019825	-	-	A
AT1G13340	Bra019826	Bra016733	Bra026912	A
AT1G13350	-	-	-	A
AT1G13360	Bra019827	Bra016732	-	A
AT1G13370	-	-	-	A
AT1G13380	Bra019828	-	-	A
AT1G13390	Bra019829	Bra016731	Bra026907	A
AT1G13400	-	-	-	A
AT1G13410	-	Bra016730	-	A
AT1G13420	-	-	-	A
AT1G13440	-	Bra016729	Bra026904	A
AT1G13450	Bra019721	-	Bra026903	A
AT1G13460	Bra019720	-	-	A
AT1G13470	-	-	-	A
AT1G13485	-	-	-	A
AT1G13560	Bra019718	-	Bra026899	A
AT1G13570	Bra019717	-	-	A
AT1G13580	-	-	Bra026898	A
AT1G13590	Bra019716	-	Bra026897	A
AT1G13600	-	-	-	A
AT1G13605	Bra019714	-	-	A
AT1G13607	-	-	-	A
AT1G13608	-	-	-	A
AT1G13609	-	-	-	A
AT1G13610	Bra019712	-	-	A
AT1G13620	Bra040728	-	-	A
AT1G13630	-	-	-	A
AT1G13635	Bra040725	-	-	A
AT1G13640	Bra040724	-	-	A
AT1G13650	-	-	-	A
AT1G13670	-	-	-	A
AT1G13680	Bra040723	-	-	A
AT1G13690	Bra040722	-	-	A
AT1G13700	Bra040721	-	Bra026893	A
AT1G13710	Bra040720	-	Bra026892	A
AT1G13730	Bra019707	-	-	A
AT1G13740	Bra019706	-	Bra026891	A
AT1G13750	Bra019705	-	Bra026890	A
AT1G13755	-	-	-	A
AT1G13760	-	-	-	A
AT1G13770	Bra019704	-	-	A
AT1G13780	-	-	-	A
AT1G13790	-	-	-	A
AT1G13800	-	-	-	A
AT1G13810	-	-	Bra026881	A
AT1G13820	Bra019701	-	-	A
AT1G13830	-	-	-	A
AT1G13860	-	-	-	A
AT1G13870	-	Bra016723	Bra026877	A
AT1G13880	-	Bra016722	Bra026876	A
AT1G13890	-	-	Bra026875	A
AT1G13900	Bra019699	Bra016721	Bra026874	A
AT1G13910	-	-	-	A
AT1G13920	Bra019698	Bra016720	-	A
AT1G13930	-	-	-	A
AT1G13940	-	-	-	A
AT1G13950	-	-	-	A
AT1G13960	Bra019697	Bra016716	Bra026869	A
AT1G13970	Bra019696	-	Bra026868	A
AT1G13980	-	-	-	A
AT1G13990	Bra019693	-	-	A
AT1G14000	Bra019692	-	Bra026867	A
AT1G14010	-	Bra016715	Bra026866	A
AT1G14020	Bra019691	Bra016714	-	A
AT1G14030	-	-	Bra026865	A
AT1G14040	-	-	-	A
AT1G14048	-	-	-	A
AT1G14060	-	Bra016713	Bra026862	A
AT1G14070	-	-	-	A
AT1G14100	-	-	-	A
AT1G14120	-	-	-	A
AT1G14140	-	-	Bra026855	A
AT1G14150	Bra019675	-	Bra026854	A
AT1G14160	-	-	Bra026853	A
AT1G14170	Bra019674	-	Bra026852	A
AT1G14180	Bra019673	-	Bra026851	A
AT1G14185	-	-	-	A
AT1G14200	Bra019672	-	Bra026849	A
AT1G14205	-	-	Bra026848	A
AT1G14210	-	-	-	A
AT1G14225	-	-	-	A
AT1G14230	-	-	-	A
AT1G14260	Bra019668	-	Bra026840	A
AT1G14270	Bra019667	Bra016707	-	A
AT1G14280	Bra019666	-	-	A
AT1G14290	Bra019665	-	-	A
AT1G14300	Bra019664	-	-	A
AT1G14310	Bra019663	-	-	A
AT1G14315	-	-	-	A
AT1G14320	Bra019662	Bra016706	Bra026839	A
AT1G14330	-	-	-	A
AT1G14340	Bra019660	Bra016705	-	A
AT1G14345	Bra019659	-	-	A
AT1G14350	Bra019658	-	Bra026837	A
AT1G14360	Bra019657	-	Bra026835	A
AT1G14370	-	-	-	A
AT1G14380	Bra019653	-	-	A
AT1G14400	-	-	-	A
AT1G14410	-	Bra016702	-	A
AT1G14420	Bra026221	Bra016700	Bra026832	A
AT1G14430	-	-	-	A
AT1G14440	Bra026219	-	Bra026830	A
AT1G14450	Bra026218	-	Bra026829	A
AT1G14455	-	-	-	A
AT1G14460	Bra026217	-	-	A
AT1G14470	Bra026216	-	-	A
AT1G14480	-	-	-	A
AT1G14490	Bra026211	-	-	A
AT1G14510	Bra026210	Bra016698	Bra026825	A
AT1G14520	Bra026209	-	-	A
AT1G14530	Bra026208	-	-	A
AT1G14540	-	-	-	A
AT1G14549	-	-	-	A
AT1G14560	Bra026206	Bra016697	-	A
AT1G14570	Bra026205	-	-	A
AT1G14580	-	-	-	A
AT1G14590	-	-	-	A
AT1G14600	Bra026202	-	Bra026818	A
AT1G14610	Bra026200	Bra016693	Bra026816	A
AT1G14620	-	-	-	A
AT1G14630	Bra026199	-	Bra026815	A
AT1G14640	-	-	-	A
AT1G14642	-	-	-	A
AT1G14660	Bra026197	-	-	A
AT1G14670	-	-	-	A
AT1G14680	-	-	Bra026814	A
AT1G14685	Bra026196	Bra016686	Bra026813	A
AT1G14686	Bra026195	-	-	A
AT1G14687	-	-	Bra026812	A
AT1G14688	-	-	-	A
AT1G14690	-	-	Bra026811	A
AT1G14700	-	Bra016683	-	A
AT1G14710	Bra026194	Bra016682	Bra026810	A
AT1G14720	-	-	Bra026809	A
AT1G14730	Bra026193	-	Bra026808	A
AT1G14740	Bra026192	-	-	A
AT1G14750	Bra026191	Bra016681	Bra026807	A
AT1G14755	-	-	-	A
AT1G14760	Bra026190	-	Bra026805	A
AT1G14770	Bra026189	-	-	A
AT1G14780	Bra026188	-	Bra026804	A
AT1G14790	Bra026187	-	-	A
AT1G14800	-	-	-	A
AT1G14810	Bra026186	Bra016680	-	A
AT1G14820	-	-	-	A
AT1G14830	-	Bra016679	Bra026801	A
AT1G14840	Bra026184	-	Bra026800	A
AT1G14850	Bra026183	-	Bra026798	A
AT1G14860	Bra026182	-	Bra026797	A
AT1G14870	-	-	-	A
AT1G14890	Bra026180	Bra016678	-	A
AT1G14900	-	-	-	A
AT1G14910	Bra026179	-	-	A
AT1G14920	-	-	-	A
AT1G14930	-	-	-	A
AT1G14970	Bra026174	-	Bra026790	A
AT1G14980	Bra026173	Bra016677	Bra026789	A
AT1G14990	Bra026172	-	Bra026788	A
AT1G15000	Bra026171	-	Bra026787	A
AT1G15010	Bra026170	Bra016675	-	A
AT1G15015	-	-	-	A
AT1G15020	Bra026169	-	Bra026786	A
AT1G15030	Bra026168	-	Bra026785	A
AT1G15040	Bra026167	-	Bra026784	A
AT1G15045	-	-	-	A
AT1G15050	Bra026166	-	-	A
AT1G15060	-	Bra016674	Bra026783	A
AT1G15080	-	-	Bra026782	A
AT1G15100	Bra026165	-	-	A
AT1G15110	-	-	-	A
AT1G15120	Bra026164	Bra016673	-	A
AT1G15125	Bra026163	-	-	A
AT1G15130	Bra026162	-	Bra026779	A
AT1G15140	Bra026161	Bra016672	-	A
AT1G15150	-	-	-	A
AT1G15165	-	-	-	A
AT1G15180	-	-	-	A
AT1G15190	Bra026159	Bra016670	-	A
AT1G15200	Bra026158	-	Bra026777	A
AT1G15210	-	-	-	A
AT1G15215	Bra026155	-	-	A
AT1G15220	Bra026154	Bra016668	-	A
AT1G15230	Bra026153	-	-	A
AT1G15240	Bra026152	-	Bra026776	A
AT1G15250	-	-	-	A
AT1G15260	-	-	-	A
AT1G15270	Bra026150	Bra016667	Bra026774	A
AT1G15280	Bra026148	Bra016666	-	A
AT1G15290	Bra026147	-	-	A
AT1G15310	Bra026145	-	-	A
AT1G15320	Bra026144	-	-	A
AT1G15330	Bra026143	-	-	A
AT1G15340	-	Bra016665	Bra026773	A
AT1G15350	Bra026142	Bra016664	Bra026772	A
AT1G15360	Bra026140	Bra016663	Bra026770	A
AT1G15370	Bra026139	-	Bra026769	A
AT1G15380	Bra026138	Bra016662	Bra026768	A
AT1G15385	Bra026137	Bra016661	Bra026767	A
AT1G15390	Bra026135	-	Bra026766	A
AT1G15400	Bra026134	-	Bra026765	A
AT1G15410	-	-	-	A
AT1G15415	Bra026132	Bra016660	-	A
AT1G15420	Bra026131	Bra016659	Bra026763	A
AT1G15430	Bra026130	Bra016658	-	A
AT1G15440	Bra026129	Bra016657	-	A
AT1G15460	-	-	-	A
AT1G15470	-	-	Bra026760	A
AT1G15480	Bra026128	-	-	A
AT1G15490	Bra026127	-	-	A
AT1G15500	Bra026126	Bra016656	-	A
AT1G15510	Bra026125	-	-	A
AT1G15520	Bra026124	-	Bra026759	A
AT1G15530	-	-	Bra026758	A
AT1G15540	Bra026123	-	-	A
AT1G15550	Bra026122	-	Bra026757	A
AT1G15570	Bra026120	Bra016654	Bra026756	A
AT1G15580	-	-	Bra026755	A
AT1G15590	-	-	Bra026754	A
AT1G15600	-	-	-	A
AT1G15660	Bra026117	-	-	A
AT1G15670	Bra026116	-	Bra026753	A
AT1G15680	-	-	-	A
AT1G15690	-	-	-	A
AT1G15700	-	-	-	A
AT1G15710	-	-	Bra026752	A
AT1G15720	-	-	-	A
AT1G15730	Bra026114	-	-	A
AT1G15740	Bra026113	-	-	A
AT1G15750	Bra026112	-	Bra026751	A
AT1G15757	-	-	Bra026750	A
AT1G15760	Bra026110	-	-	A
AT1G15770	-	-	-	A
AT1G15772	-	-	-	A
AT1G15800	Bra026101	-	Bra026747	A
AT1G15810	Bra026100	-	Bra026746	A
AT1G15820	Bra026099	Bra016650	Bra026745	A
AT1G15825	Bra026098	-	Bra026744	A
AT1G15830	-	-	-	A
AT1G15840	-	-	-	A
AT1G15850	-	-	-	A
AT1G15860	Bra026097	Bra016649	Bra026742	A
AT1G15870	Bra026096	-	-	A
AT1G15880	Bra026095	Bra016648	Bra026741	A
AT1G15885	-	-	-	A
AT1G15890	Bra026094	-	-	A
AT1G15900	-	-	-	A
AT1G15910	-	-	Bra026740	A
AT1G15920	Bra026093	-	-	A
AT1G15930	Bra026092	Bra016647	Bra026739	A
AT1G15940	Bra026091	Bra016646	Bra026738	A
AT1G15950	Bra026090	-	Bra026737	A
AT1G15960	Bra026089	-	-	A
AT1G15970	-	Bra016645	Bra026736	A
AT1G15980	Bra026087	-	-	A
AT1G15990	Bra026086	-	-	A
AT1G16000	-	-	-	A
AT1G16010	Bra026085	-	-	A
AT1G16020	-	-	Bra026735	A
AT1G16022	-	-	-	A
AT1G16025	-	-	-	A
AT1G16030	Bra026084	Bra016644	-	A
AT1G16040	Bra026083	Bra016643	Bra026734	A
AT1G16060	Bra026082	-	-	A
AT1G16070	Bra026081	-	-	A
AT1G16080	Bra026080	-	Bra026733	A
AT1G16090	-	-	-	A
AT1G16150	-	-	-	A
AT1G16170	Bra026079	Bra016642	Bra026730	A
AT1G16180	-	-	Bra026729	A
AT1G16190	Bra026076	-	Bra026728	A
AT1G16210	-	-	-	A
AT1G16220	Bra026075	-	-	A
AT1G16225	-	-	-	A
AT1G16250	Bra026073	Bra016641	-	A
AT1G16260	-	-	-	A
AT1G16270	Bra026049	-	Bra026726	A
AT1G16280	Bra026071	-	Bra026725	A
AT1G16290	Bra026052	-	-	A
AT1G16300	Bra026068	-	-	A
AT1G16310	Bra026067	-	Bra026723	A
AT1G16320	-	-	-	A
AT1G16330	Bra026065	Bra016640	-	A
AT1G16340	-	-	-	A
AT1G16350	Bra026064	-	-	A
AT1G16360	-	-	Bra026722	A
AT1G16370	-	-	-	A
AT1G16380	-	-	-	A
AT1G16400	-	-	-	A
AT1G16420	-	-	-	A
AT1G16430	Bra026057	-	-	A
AT1G16440	Bra026056	-	-	A
AT1G16445	-	-	Bra026721	A
AT1G16460	Bra026055	-	-	A
AT1G16470	-	-	-	A
AT1G16480	-	Bra016637	-	A
AT1G16490	Bra026048	-	Bra026720	A
AT1G16500	Bra026046	-	Bra026718	A
AT1G16510	Bra026044	-	Bra026717	A
AT1G16515	-	-	-	A
AT1G16520	Bra026043	-	-	A
AT1G16530	Bra026042	-	Bra026716	A
AT1G16540	Bra026041	-	-	A
AT1G16560	Bra026040	-	Bra026715	A
AT1G16570	Bra026039	-	Bra026714	A
AT1G16590	-	-	Bra026713	A
AT1G16610	Bra026037	-	Bra026712	A
AT1G16630	Bra026035	-	-	A
AT1G16640	Bra026034	-	-	A
AT1G16650	-	-	-	A
AT1G16670	-	-	-	A
AT1G16680	Bra026031	-	-	A
AT1G16690	-	-	-	A
AT1G16700	-	-	-	A
AT1G16705	-	-	-	A
AT1G16720	Bra026029	-	-	A
AT1G16730	-	Bra016633	-	A
AT1G16740	-	-	-	A
AT1G16750	-	Bra016632	-	A
AT1G16760	Bra026027	Bra016631	Bra026707	A
AT1G16770	-	Bra016630	-	A
AT1G16780	-	-	-	A
AT1G16790	Bra026026	-	-	A
AT1G16800	-	-	Bra026706	A
AT1G16810	Bra026025	-	Bra026705	A
AT1G16820	-	-	-	A
AT1G16825	-	-	Bra026704	A
AT1G16830	Bra026024	-	-	A
AT1G16840	Bra026023	-	Bra026702	A
AT1G16850	Bra026022	-	Bra026701	A
AT1G16858	-	-	-	A
AT1G16860	Bra026021	Bra016629	-	A
AT1G16870	Bra026020	Bra016628	-	A
AT1G16880	Bra026019	Bra016627	-	A
AT1G16890	Bra026018	Bra016626	Bra026700	A
AT1G16900	Bra026017	Bra016625	-	A
AT1G16905	-	-	-	A
AT1G16910	-	-	-	A
AT1G16916	-	-	Bra026699	A
AT1G16920	Bra026016	Bra016624	Bra026698	A
AT1G16930	-	-	-	A
AT1G16950	Bra026013	Bra016623	Bra026696	A
AT1G16960	-	Bra016622	-	A
AT1G16970	Bra026012	-	-	A
AT1G16980	-	-	-	A
AT1G17010	-	-	-	A
AT1G17030	Bra026007	-	-	A
AT1G17040	-	-	-	A
AT1G17050	Bra026006	-	-	A
AT1G17060	Bra026005	Bra016621	Bra026692	A
AT1G17070	-	-	-	A
AT1G17080	-	Bra016620	Bra026690	A
AT1G17090	-	Bra016619	Bra026689	A
AT1G17100	Bra026004	-	-	A
AT1G17110	Bra026003	Bra016618	-	A
AT1G17120	-	-	Bra026688	A
AT1G17130	Bra026001	-	Bra026687	A
AT1G17140	Bra026000	Bra016617	Bra026686	A
AT1G17145	Bra025999	-	-	A
AT1G17147	Bra025998	Bra016616	-	A
AT1G17150	Bra025997	-	-	A
AT1G17160	Bra025996	-	Bra026685	A
AT1G17170	-	-	-	A
AT1G17200	Bra025991	Bra016614	Bra026678	A
AT1G17210	Bra025990	Bra016613	-	A
AT1G17220	Bra025989	Bra016612	-	A
AT1G17230	-	-	-	A
AT1G17235	-	-	-	A
AT1G17250	-	-	-	A
AT1G17260	-	Bra016610	-	A
AT1G17270	-	Bra016609	-	A
AT1G17280	Bra025986	Bra016608	Bra026677	A
AT1G17285	Bra025985	-	Bra026676	A
AT1G17290	Bra025984	Bra016607	Bra026675	A
AT1G17300	-	-	-	A
AT1G17310	-	-	Bra026674	A
AT1G17330	Bra025983	-	-	A
AT1G17340	Bra025982	-	Bra026673	A
AT1G17345	Bra025981	Bra016606	-	A
AT1G17350	Bra025980	-	-	A
AT1G17360	Bra025979	-	-	A
AT1G17370	-	-	Bra030985	A
AT1G17380	Bra025977	Bra016604	Bra030986	A
AT1G17400	Bra025976	Bra016603	-	A
AT1G17410	-	-	-	A
AT1G17420	-	Bra016602	Bra030988	A
AT1G17430	-	Bra016601	-	A
AT1G17440	Bra025975	-	Bra030989	A
AT1G17450	-	-	-	A
AT1G17455	Bra025974	-	Bra030990	A
AT1G17460	Bra025973	-	-	A
AT1G17470	Bra025972	Bra016599	-	A
AT1G17480	Bra025971	-	-	A
AT1G17490	Bra025969	-	-	A
AT1G17500	-	-	Bra030991	A
AT1G17510	Bra025968	-	-	A
AT1G17520	Bra025967	Bra016598	Bra030992	A
AT1G17530	Bra025966	Bra016597	-	A
AT1G17540	Bra025965	Bra016596	-	A
AT1G17545	-	-	-	A
AT1G17560	Bra025963	-	-	A
AT1G17580	-	-	Bra030993	A
AT1G17590	-	-	Bra030996	A
AT1G17600	-	-	-	A
AT1G17620	Bra025961	Bra016593	-	A
AT1G17630	Bra025960	-	-	A
AT1G17640	-	-	-	A
AT1G17650	Bra025958	-	-	A
AT1G17665	Bra025957	-	-	A
AT1G17680	Bra025955	-	-	A
AT1G17690	-	Bra016592	-	A
AT1G17700	Bra025954	-	Bra031001	A
AT1G17710	Bra025953	Bra016591	Bra031002	A
AT1G17720	Bra025952	Bra016590	Bra031003	A
AT1G17730	-	-	-	A
AT1G17744	-	-	-	A
AT1G17745	-	Bra016589	-	A
AT1G17750	-	-	-	A
AT1G17760	-	Bra016588	-	A
AT1G17770	-	-	-	A
AT1G17780	-	Bra016587	-	A
AT1G17790	Bra025948	Bra016586	Bra031004	A
AT1G17800	-	-	-	A
AT1G17810	Bra025947	-	Bra031005	A
AT1G17820	Bra025946	-	Bra031006	A
AT1G17830	Bra025945	Bra016585	-	A
AT1G17840	Bra025944	Bra016584	-	A
AT1G17850	Bra025943	-	-	A
AT1G17860	Bra025942	Bra016580	-	A
AT1G17870	Bra025941	-	-	A
AT1G17880	Bra025940	Bra016579	Bra031007	A
AT1G17890	Bra025939	-	-	A
AT1G17910	-	-	-	A
AT1G17920	Bra025938	Bra016578	-	A
AT1G17930	Bra025937	Bra016577	-	A
AT1G17940	Bra025936	-	-	A
AT1G17950	-	Bra016575	Bra031008	A
AT1G17960	-	-	Bra031009	A
AT1G17970	-	Bra016574	-	A
AT1G17980	-	-	-	A
AT1G17990	-	-	-	A
AT1G18000	-	-	-	A
AT1G18020	-	-	Bra031012	A
AT1G18030	Bra025933	-	-	A
AT1G18040	-	Bra016572	Bra031013	A
AT1G18050	-	-	-	A
AT1G18060	-	-	-	A
AT1G18070	-	-	-	A
AT1G18080	Bra025931	Bra016570	Bra031014	A
AT1G18090	-	Bra016569	-	A
AT1G18100	Bra025930	-	Bra031016	A
AT1G18130	-	-	-	A
AT1G18140	-	Bra016568	-	A
AT1G18150	Bra025929	Bra016567	Bra031017	A
AT1G18160	Bra025927	-	-	A
AT1G18170	-	-	Bra031018	A
AT1G18180	Bra025926	-	-	A
AT1G18190	-	-	-	A
AT1G18200	-	Bra016565	-	A
AT1G18210	Bra025924	Bra016564	-	A
AT1G18220	-	-	-	A
AT1G18250	Bra025923	-	-	A
AT1G18260	Bra025922	-	-	A
AT1G18265	Bra025921	-	-	A
AT1G18270	Bra025920	-	-	A
AT1G18280	-	-	-	A
AT1G18290	Bra025918	Bra016562	Bra031025	A
AT1G18300	Bra025917	Bra016561	-	A
AT1G18310	Bra025916	-	-	A
AT1G18320	-	Bra016560	Bra031026	A
AT1G18330	Bra025914	-	-	A
AT1G18335	-	Bra016559	-	A
AT1G18340	Bra025913	-	-	A
AT1G18350	-	-	-	A
AT1G18360	-	Bra016558	-	A
AT1G18370	Bra025912	-	Bra031027	A
AT1G18390	Bra025911	-	Bra031028	A
AT1G18400	Bra025910	-	-	A
AT1G18410	Bra025908	-	-	A
AT1G18420	Bra025906	-	-	A
AT1G18440	Bra025905	-	-	A
AT1G18450	-	-	-	A
AT1G18460	-	-	-	A
AT1G18470	Bra025904	Bra016557	Bra031030	A
AT1G18480	-	-	-	A
AT1G18485	Bra025902	-	-	A
AT1G18486	Bra025901	-	-	A
AT1G18490	Bra025900	-	-	A
AT1G18500	Bra025899	-	Bra031031	A
AT1G18510	Bra025898	-	-	A
AT1G18520	Bra025897	Bra016556	Bra031032	A
AT1G18530	Bra025896	-	Bra031033	A
AT1G18540	Bra025895	Bra016555	Bra031034	A
AT1G18550	Bra025894	-	-	A
AT1G18560	-	-	-	A
AT1G18570	Bra025666	Bra016553	Bra031035	A
AT1G18580	Bra025667	Bra016552	Bra031036	A
AT1G18590	Bra025668	-	-	A
AT1G18600	Bra025671	-	-	A
AT1G18610	Bra025672	Bra016550	-	A
AT1G18620	-	-	-	A
AT1G18630	Bra025674	Bra016549	-	A
AT1G18640	Bra025675	Bra016548	-	A
AT1G18650	-	-	-	A
AT1G18660	Bra025676	-	Bra031038	A
AT1G18670	-	Bra016547	-	A
AT1G18680	-	-	Bra031039	A
AT1G18690	Bra025677	-	-	A
AT1G18700	-	-	Bra031040	A
AT1G18710	-	-	-	A
AT1G18720	-	Bra016545	Bra031044	A
AT1G18730	-	-	-	A
AT1G18740	Bra025683	-	Bra031048	A
AT1G18750	Bra025685	Bra016544	Bra031049	A
AT1G18760	-	-	-	A
AT1G18773	-	-	-	A
AT1G18790	-	Bra016542	-	A
AT1G18800	Bra025687	Bra016541	-	A
AT1G18810	-	Bra016540	-	A
AT1G18830	-	Bra016539	-	A
AT1G18835	Bra025688	Bra016538	Bra031051	A
AT1G18840	Bra025690	Bra016536	Bra031052	A
AT1G18850	Bra025691	-	-	A
AT1G18860	Bra025692	Bra016535	Bra031053	A
AT1G18870	Bra025694	-	-	A
AT1G18871	-	-	-	A
AT1G18880	Bra025695	Bra016534	Bra031054	A
AT1G18890	Bra025696	-	Bra031055	A
AT1G18900	Bra025697	Bra016533	-	A
AT1G18910	Bra025698	-	Bra031056	A
AT1G18940	Bra025702	-	-	A
AT1G18950	Bra025703	Bra016532	Bra031057	A
AT1G18960	-	-	-	A
AT1G18970	-	-	-	A
AT1G18990	Bra025705	-	Bra031059	A
AT1G19000	-	Bra016530	Bra031060	A
AT1G19010	-	Bra016529	-	A
AT1G19020	Bra025707	Bra016528	Bra031061	A
AT1G19025	-	-	Bra031062	A
AT1G19040	-	-	-	A
AT1G19050	Bra025708	Bra016526	-	A
AT1G19060	-	-	-	A
AT1G19080	-	-	-	A
AT1G19070	-	-	-	A
AT1G19086	-	-	-	A
AT1G19090	Bra025709	-	-	A
AT1G19100	-	-	Bra031063	A
AT1G19110	Bra025710	Bra016525	Bra031064	A
AT1G19115	-	-	-	A
AT1G19120	-	-	-	A
AT1G19130	-	Bra016524	-	A
AT1G19140	Bra025711	Bra016523	-	A
AT1G19150	-	Bra016522	-	A
AT1G19160	-	-	-	A
AT1G19170	-	Bra016521	-	A
AT1G19180	Bra025713	Bra016520	Bra031065	A
AT1G19190	Bra025714	Bra016519	Bra031068	A
AT1G19200	Bra025715	-	-	A
AT1G19210	Bra025719	Bra016518	Bra031069	A
AT1G19220	Bra025720	Bra016517	-	A
AT1G19230	Bra025721	-	Bra031070	A
AT1G19240	Bra025722	-	-	A
AT1G19250	-	-	-	A
AT1G19260	-	-	-	A
AT1G19270	Bra025725	Bra016514	-	A
AT1G19290	-	Bra016513	-	A
AT1G19300	Bra025726	Bra016512	-	A
AT1G19310	Bra025727	-	-	A
AT1G19320	-	-	-	A
AT1G19330	Bra025729	Bra016509	Bra031076	A
AT1G19340	Bra025732	-	-	NULL
AT1G19350	Bra025733	Bra016508	Bra031077	NULL
AT1G19360	Bra025734	Bra016507	-	NULL
AT1G19370	Bra025735	-	-	NULL
AT1G19380	-	Bra016506	-	NULL
AT1G19390	-	-	-	NULL
AT1G19394	-	-	-	NULL
AT1G19397	-	-	-	NULL
AT1G19400	-	-	Bra031080	NULL
AT1G19410	-	-	-	NULL
AT1G19430	Bra025737	-	-	NULL
AT1G19440	Bra025738	-	Bra031081	NULL
AT1G19450	Bra025740	-	Bra031082	NULL
AT1G19460	-	-	-	NULL
AT1G19480	Bra025741	-	-	NULL
AT1G19485	Bra025742	Bra016505	-	NULL
AT1G19490	Bra025743	-	-	NULL
AT1G19500	Bra025744	Bra016504	-	NULL
AT1G19510	Bra025745	-	Bra012183	NULL
AT1G19520	Bra025746	-	-	NULL
AT1G19530	Bra025747	-	-	NULL
AT1G19540	Bra025748	-	-	NULL
AT1G19550	-	-	-	NULL
AT1G19580	Bra025750	Bra016502	-	NULL
AT1G19600	Bra025751	-	-	NULL
AT1G19610	-	Bra016501	-	NULL
AT1G19620	Bra025752	Bra016500	-	NULL
AT1G19630	-	Bra016499	-	NULL
AT1G19640	Bra025753	Bra016498	Bra012184	NULL
AT1G19650	Bra025754	-	Bra012186	NULL
AT1G19660	Bra025755	-	-	NULL
AT1G19670	Bra025756	-	-	NULL
AT1G19680	-	-	-	NULL
AT1G19690	Bra025757	-	-	NULL
AT1G19700	Bra025758	Bra016497	-	NULL
AT1G19710	Bra025759	-	-	NULL
AT1G19715	Bra025760	Bra016496	-	NULL
AT1G19720	Bra025761	-	-	NULL
AT1G19730	Bra025762	-	-	NULL
AT1G19740	Bra025763	-	-	NULL
AT1G19750	-	-	-	NULL
AT1G19770	-	-	-	NULL
AT1G19780	-	-	-	NULL
AT1G19790	Bra025768	-	-	NULL
AT1G19800	Bra025769	-	-	NULL
AT1G19830	Bra025770	-	-	NULL
AT1G19835	Bra025772	Bra016494	-	NULL
AT1G19840	Bra025774	Bra016493	Bra012188	NULL
AT1G19850	Bra025775	Bra016492	Bra012190	B
AT1G19860	Bra025776	Bra016491	-	B
AT1G19870	Bra025777	Bra016490	-	B
AT1G19880	-	-	-	B
AT1G19890	-	-	-	B
AT1G19900	-	-	-	B
AT1G19910	Bra025781	Bra016488	Bra012197	B
AT1G19920	Bra025782	Bra016487	-	B
AT1G19930	-	-	-	B
AT1G19940	Bra025783	-	Bra012198	B
AT1G19950	-	-	-	B
AT1G19960	Bra025785	Bra016485	Bra012199	B
AT1G19970	Bra025786	Bra016483	Bra012200	B
AT1G19980	-	Bra016482	Bra012201	B
AT1G19990	Bra025787	-	-	B
AT1G20000	-	-	-	B
AT1G20010	-	-	-	B
AT1G20020	-	Bra016481	Bra012203	B
AT1G20030	-	-	-	B
AT1G20050	Bra025788	-	Bra012204	B
AT1G20060	-	-	Bra012205	B
AT1G20070	Bra025790	Bra016479	Bra012207	B
AT1G20080	-	Bra016478	Bra012209	B
AT1G20090	-	Bra016477	Bra012210	B
AT1G20100	Bra025792	-	-	B
AT1G20110	Bra025793	Bra016476	-	B
AT1G20120	-	-	-	B
AT1G20140	-	-	-	B
AT1G20150	-	-	-	B
AT1G20180	-	-	-	B
AT1G20190	Bra025800	Bra016473	Bra012218	B
AT1G20200	-	-	Bra012219	B
AT1G20220	Bra025801	Bra016472	-	B
AT1G20225	Bra025802	-	-	B
AT1G20230	Bra025803	-	-	B
AT1G20240	-	-	-	B
AT1G20260	-	-	-	B
AT1G20270	Bra025805	Bra016471	-	B
AT1G20280	-	-	-	B
AT1G20290	-	-	-	B
AT1G20300	Bra025806	-	-	B
AT1G20310	Bra025807	-	Bra012225	B
AT1G20320	-	-	-	B
AT1G20330	Bra025810	-	-	B
AT1G20340	Bra025812	Bra016470	Bra012226	B
AT1G20350	-	-	-	B
AT1G20360	-	-	-	B
AT1G20370	Bra025814	-	-	B
AT1G20380	Bra025816	-	-	B
AT1G20400	-	-	-	B
AT1G20405	-	-	-	B
AT1G20410	Bra025817	-	Bra012228	B
AT1G20430	-	-	Bra012229	B
AT1G20440	-	-	-	B
AT1G20460	Bra025820	-	-	B
AT1G20470	Bra025821	-	Bra012231	B
AT1G20480	-	-	-	B
AT1G20520	-	Bra016462	-	B
AT1G20530	-	-	Bra012234	B
AT1G20540	Bra025825	-	-	B
AT1G20550	Bra025826	-	-	B
AT1G20560	Bra025827	-	-	B
AT1G20570	-	-	-	B
AT1G20575	Bra025828	-	Bra012235	B
AT1G20580	Bra025830	Bra016461	Bra012236	B
AT1G20590	-	-	-	B
AT1G20600	-	-	-	B
AT1G20620	-	-	-	B
AT1G20640	Bra025834	Bra016458	Bra012241	B
AT1G20650	Bra025835	Bra016457	-	B
AT1G20670	Bra025837	Bra016456	Bra012243	B
AT1G20680	-	-	-	B
AT1G20690	-	-	-	B
AT1G20693	-	-	-	B
AT1G20700	-	-	-	B
AT1G20720	Bra025840	-	-	B
AT1G20730	-	-	-	B
AT1G20750	-	-	-	B
AT1G20760	Bra025842	Bra016455	Bra012247	B
AT1G20770	-	Bra016454	Bra012248	B
AT1G20780	-	Bra016453	Bra012249	B
AT1G20790	-	-	-	B
AT1G20810	Bra025844	Bra016450	-	B
AT1G20816	Bra025845	-	-	B
AT1G20823	Bra025846	Bra016449	Bra012251	B
AT1G20830	-	-	-	B
AT1G20840	Bra025848	Bra016448	-	B
AT1G20850	Bra025849	Bra016447	Bra012252	B
AT1G20860	Bra025850	Bra016446	-	B
AT1G20870	Bra025851	-	Bra012253	B
AT1G20875	-	-	-	B
AT1G20880	Bra025852	Bra016445	Bra012254	B
AT1G20890	Bra025853	-	Bra012255	B
AT1G20900	Bra025854	Bra016444	Bra012256	B
AT1G20910	Bra025855	Bra016443	Bra012257	B
AT1G20920	Bra025856	-	-	B
AT1G20925	Bra025857	-	-	B
AT1G20930	-	-	-	B
AT1G20940	-	-	-	B
AT1G20950	Bra025858	Bra016442	-	B
AT1G20960	-	-	-	B
AT1G20967	-	-	-	B
AT1G20970	Bra025862	-	-	B
AT1G20980	Bra025863	-	-	B
AT1G20990	Bra025864	-	Bra012261	B
AT1G21000	Bra025865	Bra016441	Bra012263	B
AT1G21010	Bra025866	Bra016439	Bra012264	B
AT1G21050	Bra025868	Bra016437	Bra012266	B
AT1G21060	Bra025869	-	-	B
AT1G21065	Bra025870	Bra016436	-	B
AT1G21070	Bra025871	Bra016435	-	B
AT1G21080	-	-	-	B
AT1G21090	Bra025873	-	Bra012267	B
AT1G21100	-	-	-	B
AT1G21140	Bra025879	Bra016431	Bra012271	B
AT1G21150	-	-	-	B
AT1G21160	-	Bra016430	-	B
AT1G21170	-	-	-	B
AT1G21190	Bra025880	-	-	B
AT1G21200	Bra025881	Bra016429	-	B
AT1G21210	-	-	-	B
AT1G21270	-	-	-	B
AT1G21280	Bra025885	-	-	B
AT1G21281	-	-	-	B
AT1G21310	Bra025889	-	Bra012274	B
AT1G21320	-	-	-	B
AT1G21323	-	-	-	B
AT1G21327	-	-	-	B
AT1G21340	Bra017906	-	Bra012277	B
AT1G21350	Bra017907	-	-	B
AT1G21360	Bra017908	-	Bra012278	B
AT1G21370	Bra017909	-	-	B
AT1G21380	Bra017910	Bra016425	Bra012279	B
AT1G21390	Bra017911	-	-	B
AT1G21395	-	-	-	B
AT1G21400	Bra017912	Bra016423	-	B
AT1G21410	-	Bra016422	-	B
AT1G21430	Bra017913	-	-	B
AT1G21440	Bra017914	-	-	B
AT1G21450	Bra017915	-	Bra012280	B
AT1G21460	Bra017916	Bra016421	-	B
AT1G21470	-	-	-	B
AT1G21480	Bra017918	Bra016420	-	B
AT1G21475	-	-	-	B
AT1G21500	Bra017920	-	Bra012282	B
AT1G21510	Bra017921	-	-	B
AT1G21520	Bra017923	Bra016417	Bra012283	B
AT1G21528	Bra017924	-	Bra012287	B
AT1G21530	-	-	-	B
AT1G21550	Bra017927	-	-	B
AT1G21560	Bra017928	-	-	B
AT1G21570	Bra017929	Bra016416	-	B
AT1G21580	Bra017930	-	-	B
[truncated: 22,731 more rows]
